# Supplementary material for: Proteomic Profiling of the Microsomal Root Fraction: Discrimination of Pisum sativum L. Cultivars and Identification of Putative Root Growth Markers
Source: Proteomes. 2017 Mar 2;5(1):8. doi: 10.3390/proteomes5010008 (PMC5372229; doi:10.3390/proteomes5010008)
Supplement: Supplementary file 1 [file proteomes-05-00008-s001.zip]

Archive with 2 entries (2 files):
- Kopie von Supplemental Table1_16012017_SW.xlsx
- Kopie von Supplemental Table2_neu-1.xlsx
