# Supplementary material for: Proteomic Profiling of the Microsomal Root Fraction: Discrimination of Pisum sativum L. Cultivars and Identification of Putative Root Growth Markers
Source: Proteomes. 2017 Mar 2;5(1):8. doi: 10.3390/proteomes5010008 (PMC5372229; doi:10.3390/proteomes5010008)
Supplement: Supplementary file 1 [file proteomes-05-00008-s001.zip › Kopie von Supplemental Table1_16012017_SW.xlsx]

## Sheet: PD_psms
Table S1a	PD list of all PSMs. CV = Ciltivars B = Blauwschokker, V = Vroege, G = GftR, K= Kelvedon
Protein Group Accessions	Protein Descriptions	PSM Ambiguity	Confidence Level	# Proteins	# Protein Groups	Modifications	Sequence	DeltaScore	DeltaCn	Rank	q-Value	PEP	Decoy Peptides Matched	Peptides Matched	XCorr	Probability	SpScore	# Missed Cleavages	Charge	m/z [Da]	MH+ [Da]	Delta Mass [Da]	Delta Mass [PPM]	Ions Matched	Matched Ions	Total Ions	CV
1352345 sp	Elongation factor 1-alpha; Short=EF-1-alpha; Duplicate proteins: gi|257327255,gi|257300361,gi|219765720,gi|219734381,gi|18765 - [P25698.2|EF1A_SOYBN]|Elongation factor 1-alpha; Short=EF-1-alpha; Duplicate proteins: gi|257327255,gi|257300361,gi|219765720,gi|219734381,gi|18765,P25698| - [P25698.2|EF1A_SOYBN]	VETGVLKPGmVVTFAPTGLTTEVK	Selected	15	1	M10(Oxidation)	High	0.0288	0	1	0	0.000648	172	154	3.13	0	435.81	0	3	830.791	2490.36	0	2.69	25/92	25	92	GftR
1352345 sp	Elongation factor 1-alpha; Short=EF-1-alpha; Duplicate proteins: gi|257327255,gi|257300361,gi|219765720,gi|219734381,gi|18765 - [P25698.2|EF1A_SOYBN]|Elongation factor 1-alpha; Short=EF-1-alpha; Duplicate proteins: gi|257327255,gi|257300361,gi|219765720,gi|219734381,gi|18765,P25698| - [P25698.2|EF1A_SOYBN]	VETGVLKPGmVVTFAPTGLTTEVK	Unambiguous	15	1	M10(Oxidation)	High	1	0	1	0.0037	0.0778	190	166	2.79	0	399.09	0	3	830.789	2490.35	0	-0.1	20/92	20	92	K
1352345 sp	Elongation factor 1-alpha; Short=EF-1-alpha; Duplicate proteins: gi|257327255,gi|257300361,gi|219765720,gi|219734381,gi|18765 - [P25698.2|EF1A_SOYBN]|Elongation factor 1-alpha; Short=EF-1-alpha; Duplicate proteins: gi|257327255,gi|257300361,gi|219765720,gi|219734381,gi|18765,P25698| - [P25698.2|EF1A_SOYBN]	VETGVLKPGmVVTFAPTGLTTEVK	Unambiguous	15	1	M10(Oxidation)	High	1	0	1	0.00291	0.134	199	172	2.06	0	185.79	0	3	830.789	2490.35	0	0.26	17/92	17	92	GftR
1352345 sp	Elongation factor 1-alpha; Short=EF-1-alpha; Duplicate proteins: gi|257327255,gi|257300361,gi|219765720,gi|219734381,gi|18765 - [P25698.2|EF1A_SOYBN]|Elongation factor 1-alpha; Short=EF-1-alpha; Duplicate proteins: gi|257327255,gi|257300361,gi|219765720,gi|219734381,gi|18765,P25698| - [P25698.2|EF1A_SOYBN]	VETGVLKPGmVVTFAPTGLTTEVK	Unambiguous	15	1	M10(Oxidation)	High	1	0	1	0.00199	0.0305	214	189	1.86	0	269.83	0	3	830.788	2490.35	0	-1.13	21/92	21	92	K
158513612 sp	Ribulose bisphosphate carboxylase large chain; Short=RuBisCO large subunit; Flags: Precursor; Duplicate proteins: gi|158187165,gi|139387436,gi|112030958 - [A4GG89.1|RBL_PHAVU]	EITLGFVDLLR	Unambiguous	1	1		High	1	0	1	0	3.75e-08	191	182	2.2	0	1097.68	0	2	638.37	1275.73	0	1.13	16/20	16	20	B
158513612 sp	Ribulose bisphosphate carboxylase large chain; Short=RuBisCO large subunit; Flags: Precursor; Duplicate proteins: gi|158187165,gi|139387436,gi|112030958 - [A4GG89.1|RBL_PHAVU]	EITLGFVDLLR	Unambiguous	1	1		High	1	0	1	0	2.03e-06	194	188	2.38	0	645.31	0	2	638.37	1275.73	0	1.13	14/20	14	20	B
158513612 sp	Ribulose bisphosphate carboxylase large chain; Short=RuBisCO large subunit; Flags: Precursor; Duplicate proteins: gi|158187165,gi|139387436,gi|112030958 - [A4GG89.1|RBL_PHAVU]	EITLGFVDLLRDDFIEKDR	Unambiguous	1	1		High	1	0	1	0.0016	0.0164	293	345	2.37	0	444.29	2	3	765.405	2294.2	0	-1.15	22/72	22	72	B
158513612 sp	Ribulose bisphosphate carboxylase large chain; Short=RuBisCO large subunit; Flags: Precursor; Duplicate proteins: gi|158187165,gi|139387436,gi|112030958 - [A4GG89.1|RBL_PHAVU]	EITLGFVDLLRDDFIEKDR	Unambiguous	1	1		High	1	0	1	0.000562	0.009	293	345	2.59	0	262.22	2	3	765.405	2294.2	0	-1.15	19/72	19	72	B
158513612 sp	Ribulose bisphosphate carboxylase large chain; Short=RuBisCO large subunit; Flags: Precursor; Duplicate proteins: gi|158187165,gi|139387436,gi|112030958 - [A4GG89.1|RBL_PHAVU]	EITLGFVDLLRDDFIEK	Unambiguous	1	1		High	1	0	1	0	1.46e-05	266	277	3.08	0	797.58	1	2	1012.04	2023.08	0	0.79	15/32	15	32	B
158513612 sp	Ribulose bisphosphate carboxylase large chain; Short=RuBisCO large subunit; Flags: Precursor; Duplicate proteins: gi|158187165,gi|139387436,gi|112030958 - [A4GG89.1|RBL_PHAVU]	EITLGFVDLLRDDFIEK	Unambiguous	1	1		High	1	0	1	0	7.64e-08	266	278	2.99	0	552.55	1	2	1012.04	2023.08	0	0.79	14/32	14	32	B
158513612 sp	Ribulose bisphosphate carboxylase large chain; Short=RuBisCO large subunit; Flags: Precursor; Duplicate proteins: gi|158187165,gi|139387436,gi|112030958 - [A4GG89.1|RBL_PHAVU]	EITLGFVDLLR	Unambiguous	1	1		High	1	0	1	0	0.000329	192	185	3.11	0	1229.36	0	2	638.369	1275.73	0	0.27	17/20	17	20	V
158513612 sp	Ribulose bisphosphate carboxylase large chain; Short=RuBisCO large subunit; Flags: Precursor; Duplicate proteins: gi|158187165,gi|139387436,gi|112030958 - [A4GG89.1|RBL_PHAVU]	EITLGFVDLLR	Unambiguous	1	1		High	1	0	1	0.000374	0.00949	181	176	2.04	0	571.66	0	2	638.369	1275.73	0	0.46	13/20	13	20	V
158513612 sp	Ribulose bisphosphate carboxylase large chain; Short=RuBisCO large subunit; Flags: Precursor; Duplicate proteins: gi|158187165,gi|139387436,gi|112030958 - [A4GG89.1|RBL_PHAVU]	EITLGFVDLLR	Unambiguous	1	1		High	1	0	1	0	0.0058	174	167	1.93	0	834.87	0	2	638.369	1275.73	0	0.08	15/20	15	20	GftR
158513612 sp	Ribulose bisphosphate carboxylase large chain; Short=RuBisCO large subunit; Flags: Precursor; Duplicate proteins: gi|158187165,gi|139387436,gi|112030958 - [A4GG89.1|RBL_PHAVU]	EITLGFVDLLR	Unambiguous	1	1		High	1	0	1	0	0.000658	188	184	2.92	0	701.13	0	2	638.369	1275.73	0	0.08	14/20	14	20	GftR
158513612 sp	Ribulose bisphosphate carboxylase large chain; Short=RuBisCO large subunit; Flags: Precursor; Duplicate proteins: gi|158187165,gi|139387436,gi|112030958 - [A4GG89.1|RBL_PHAVU]	EITLGFVDLLR	Unambiguous	1	1		High	1	0	1	0	0.0198	180	175	2.18	0	644.99	0	2	638.369	1275.73	0	0.08	13/20	13	20	K
158513612 sp	Ribulose bisphosphate carboxylase large chain; Short=RuBisCO large subunit; Flags: Precursor; Duplicate proteins: gi|158187165,gi|139387436,gi|112030958 - [A4GG89.1|RBL_PHAVU]	EITLGFVDLLR	Unambiguous	1	1		High	1	0	1	0.000556	0.0458	173	171	2.38	0	804.44	0	2	638.369	1275.73	0	-0.11	13/20	13	20	GftR
158513612 sp	Ribulose bisphosphate carboxylase large chain; Short=RuBisCO large subunit; Flags: Precursor; Duplicate proteins: gi|158187165,gi|139387436,gi|112030958 - [A4GG89.1|RBL_PHAVU]	EITLGFVDLLR	Unambiguous	1	1		High	1	0	1	0.000632	0.0136	191	184	1.92	0	724.8	0	2	638.37	1275.73	0	0.94	14/20	14	20	K
158513612 sp	Ribulose bisphosphate carboxylase large chain; Short=RuBisCO large subunit; Flags: Precursor; Duplicate proteins: gi|158187165,gi|139387436,gi|112030958 - [A4GG89.1|RBL_PHAVU]	EITLGFVDLLR	Unambiguous	1	1		High	1	0	1	0.000632	0.00417	196	184	2.9	0	1332.9	0	2	638.37	1275.73	0	0.94	17/20	17	20	K
158513612 sp	Ribulose bisphosphate carboxylase large chain; Short=RuBisCO large subunit; Flags: Precursor; Duplicate proteins: gi|158187165,gi|139387436,gi|112030958 - [A4GG89.1|RBL_PHAVU]	EITLGFVDLLR	Unambiguous	1	1		High	1	0	1	0	0.000394	178	170	2.23	0	754.24	0	2	638.369	1275.73	0	0.56	14/20	14	20	B
158513612 sp	Ribulose bisphosphate carboxylase large chain; Short=RuBisCO large subunit; Flags: Precursor; Duplicate proteins: gi|158187165,gi|139387436,gi|112030958 - [A4GG89.1|RBL_PHAVU]	EITLGFVDLLR	Unambiguous	1	1		High	1	0	1	0	0.00175	187	184	2.65	0	728.46	0	2	638.369	1275.73	0	0.27	14/20	14	20	B
158513612 sp	Ribulose bisphosphate carboxylase large chain; Short=RuBisCO large subunit; Flags: Precursor; Duplicate proteins: gi|158187165,gi|139387436,gi|112030958 - [A4GG89.1|RBL_PHAVU]	EITLGFVDLLR	Unambiguous	1	1		High	1	0	1	0.00163	0.0768	188	174	2.21	0	999.47	0	2	638.37	1275.73	0	0.94	16/20	16	20	GftR
158513612 sp	Ribulose bisphosphate carboxylase large chain; Short=RuBisCO large subunit; Flags: Precursor; Duplicate proteins: gi|158187165,gi|139387436,gi|112030958 - [A4GG89.1|RBL_PHAVU]	EITLGFVDLLR	Unambiguous	1	1		High	1	0	1	0	2.39e-05	211	194	2.62	0	664.12	0	2	638.369	1275.73	0	-0.59	14/20	14	20	K
189095946 pdb	2PWJ|F Chain F, Structure Of A Mitochondrial Type Ii Peroxiredoxin From Pisum Sativum; Duplicate proteins: gi|189095945,gi|189095944,gi|189095943,gi|189095942,gi|189095941	SLELTTDLSAGLLGIR	Unambiguous	3	1		High	1	0	1	0	1.34e-07	201	206	2.74	0	605.68	0	2	829.97	1658.93	0	-0.22	16/30	16	30	B
189095946 pdb	2PWJ|F Chain F, Structure Of A Mitochondrial Type Ii Peroxiredoxin From Pisum Sativum; Duplicate proteins: gi|189095945,gi|189095944,gi|189095943,gi|189095942,gi|189095941	SLELTTDLSAGLLGIR	Unambiguous	3	1		High	1	0	1	0	2.09e-14	198	207	4.7	0	1871.1	0	2	829.97	1658.93	0	-0.22	21/30	21	30	B
189095946 pdb	2PWJ|F Chain F, Structure Of A Mitochondrial Type Ii Peroxiredoxin From Pisum Sativum; Duplicate proteins: gi|189095945,gi|189095944,gi|189095943,gi|189095942,gi|189095941	ALNVEESPSDVK	Unambiguous	3	1		High	1	0	1	0.00169	0.0325	193	221	1.78	0	677.9	0	2	644.325	1287.64	0	0.57	13/22	13	22	V
189095946 pdb	2PWJ|F Chain F, Structure Of A Mitochondrial Type Ii Peroxiredoxin From Pisum Sativum; Duplicate proteins: gi|189095945,gi|189095944,gi|189095943,gi|189095942,gi|189095941	ALNVEESPSDVK	Unambiguous	3	1		High	1	0	1	0.000374	0.00127	203	228	3.45	0	1404.17	0	2	644.325	1287.64	0	0.28	17/22	17	22	V
189095946 pdb	2PWJ|F Chain F, Structure Of A Mitochondrial Type Ii Peroxiredoxin From Pisum Sativum; Duplicate proteins: gi|189095945,gi|189095944,gi|189095943,gi|189095942,gi|189095941	VATGTDILSAASNVSLQK	Unambiguous	4	1		High	1	0	1	0	6.63e-06	289	302	3.88	0	1203.76	0	2	887.981	1774.95	0	0.16	19/34	19	34	V
189095946 pdb	2PWJ|F Chain F, Structure Of A Mitochondrial Type Ii Peroxiredoxin From Pisum Sativum; Duplicate proteins: gi|189095945,gi|189095944,gi|189095943,gi|189095942,gi|189095941	VATGTDILSAASNVSLQK	Unambiguous	4	1		High	1	0	1	0	5.48e-06	290	300	4.4	0	1862.89	0	2	887.981	1774.95	0	0.16	22/34	22	34	V
189095946 pdb	2PWJ|F Chain F, Structure Of A Mitochondrial Type Ii Peroxiredoxin From Pisum Sativum; Duplicate proteins: gi|189095945,gi|189095944,gi|189095943,gi|189095942,gi|189095941	FSTTPVNDIFK	Unambiguous	4	1		High	1	0	1	0.00695	0.129	264	285	1.77	0	213.39	0	2	634.83	1268.65	0	0.65	2017-11-20	11	20	V
189095946 pdb	2PWJ|F Chain F, Structure Of A Mitochondrial Type Ii Peroxiredoxin From Pisum Sativum; Duplicate proteins: gi|189095945,gi|189095944,gi|189095943,gi|189095942,gi|189095941	SLELTTDLSAGLLGIR	Unambiguous	3	1		High	1	0	1	0	0.00041	208	216	2.82	0	839.18	0	2	829.971	1658.93	0	0.82	15/30	15	30	V
189095946 pdb	2PWJ|F Chain F, Structure Of A Mitochondrial Type Ii Peroxiredoxin From Pisum Sativum; Duplicate proteins: gi|189095945,gi|189095944,gi|189095943,gi|189095942,gi|189095941	SLELTTDLSAGLLGIR	Unambiguous	3	1		High	1	0	1	0	1.9e-06	195	206	4.64	0	1726.35	0	2	829.97	1658.93	0	0.37	21/30	21	30	V
189095946 pdb	2PWJ|F Chain F, Structure Of A Mitochondrial Type Ii Peroxiredoxin From Pisum Sativum; Duplicate proteins: gi|189095945,gi|189095944,gi|189095943,gi|189095942,gi|189095941	SLELTTDLSAGLLGIR	Unambiguous	3	1		High	1	0	1	0	1.9e-05	204	212	3.9	0	1244.56	0	2	829.97	1658.93	0	0.52	18/30	18	30	V
189095946 pdb	2PWJ|F Chain F, Structure Of A Mitochondrial Type Ii Peroxiredoxin From Pisum Sativum; Duplicate proteins: gi|189095945,gi|189095944,gi|189095943,gi|189095942,gi|189095941	VATGTDILSAASNVSLQK	Unambiguous	4	1		High	1	0	1	0	7.8e-08	291	304	4.58	0	1612.53	0	2	887.981	1774.96	0	0.57	22/34	22	34	K
189095946 pdb	2PWJ|F Chain F, Structure Of A Mitochondrial Type Ii Peroxiredoxin From Pisum Sativum; Duplicate proteins: gi|189095945,gi|189095944,gi|189095943,gi|189095942,gi|189095941	VATGTDILSAASNVSLQK	Unambiguous	4	1		High	1	0	1	0	7.71e-06	266	287	3.35	0	1381.47	0	2	887.982	1774.96	0	1.53	19/34	19	34	K
189095946 pdb	2PWJ|F Chain F, Structure Of A Mitochondrial Type Ii Peroxiredoxin From Pisum Sativum; Duplicate proteins: gi|189095945,gi|189095944,gi|189095943,gi|189095942,gi|189095941	SLELTTDLSAGLLGIR	Unambiguous	3	1		High	1	0	1	0	3.78e-05	201	204	3.4	0	1331.66	0	2	829.97	1658.93	0	0.15	18/30	18	30	K
189095946 pdb	2PWJ|F Chain F, Structure Of A Mitochondrial Type Ii Peroxiredoxin From Pisum Sativum; Duplicate proteins: gi|189095945,gi|189095944,gi|189095943,gi|189095942,gi|189095941	SLELTTDLSAGLLGIR	Unambiguous	3	1		High	1	0	1	0	3.69e-09	199	213	4.02	0	1844.29	0	2	829.97	1658.93	0	0.67	21/30	21	30	K
189095946 pdb	2PWJ|F Chain F, Structure Of A Mitochondrial Type Ii Peroxiredoxin From Pisum Sativum; Duplicate proteins: gi|189095945,gi|189095944,gi|189095943,gi|189095942,gi|189095941	VATGTDILSAASNVSLQK	Unambiguous	4	1		High	1	0	1	0	0.00112	297	310	3.2	0	808.51	0	2	887.982	1774.96	0	0.71	17/34	17	34	B
189095946 pdb	2PWJ|F Chain F, Structure Of A Mitochondrial Type Ii Peroxiredoxin From Pisum Sativum; Duplicate proteins: gi|189095945,gi|189095944,gi|189095943,gi|189095942,gi|189095941	VATGTDILSAASNVSLQK	Unambiguous	4	1		High	1	0	1	0	0.000345	282	295	3.54	0	1213.99	0	2	887.982	1774.96	0	0.71	19/34	19	34	B
189095946 pdb	2PWJ|F Chain F, Structure Of A Mitochondrial Type Ii Peroxiredoxin From Pisum Sativum; Duplicate proteins: gi|189095945,gi|189095944,gi|189095943,gi|189095942,gi|189095941	ALNVEESPSDVK	Unambiguous	3	1		High	1	0	1	0.000997	0.0124	231	243	2.13	0	539.43	0	2	644.327	1287.65	0	2.65	14/22	14	22	V
189095946 pdb	2PWJ|F Chain F, Structure Of A Mitochondrial Type Ii Peroxiredoxin From Pisum Sativum; Duplicate proteins: gi|189095945,gi|189095944,gi|189095943,gi|189095942,gi|189095941	VATGTDILSAASNVSLQK	Unambiguous	4	1		High	1	0	1	0	4.13e-13	245	264	4.44	0	1492.42	0	2	887.983	1774.96	0	2.77	21/34	21	34	V
189095946 pdb	2PWJ|F Chain F, Structure Of A Mitochondrial Type Ii Peroxiredoxin From Pisum Sativum; Duplicate proteins: gi|189095945,gi|189095944,gi|189095943,gi|189095942,gi|189095941	SLELTTDLSAGLLGIR	Unambiguous	3	1		High	1	0	1	0	3.63e-11	203	210	2.92	0	889.82	0	2	829.97	1658.93	0	0.37	18/30	18	30	V
189095946 pdb	2PWJ|F Chain F, Structure Of A Mitochondrial Type Ii Peroxiredoxin From Pisum Sativum; Duplicate proteins: gi|189095945,gi|189095944,gi|189095943,gi|189095942,gi|189095941	SLELTTDLSAGLLGIR	Unambiguous	3	1		High	1	0	1	0	1.29e-15	207	217	4.25	0	1614.79	0	2	829.97	1658.93	0	0.37	20/30	20	30	V
189095946 pdb	2PWJ|F Chain F, Structure Of A Mitochondrial Type Ii Peroxiredoxin From Pisum Sativum; Duplicate proteins: gi|189095945,gi|189095944,gi|189095943,gi|189095942,gi|189095941	SLELTTDLSAGLLGIR	Unambiguous	3	1		High	1	0	1	0	6.84e-16	167	167	4.26	0	1491.73	0	2	829.971	1658.93	0	1.04	20/30	20	30	V
189095946 pdb	2PWJ|F Chain F, Structure Of A Mitochondrial Type Ii Peroxiredoxin From Pisum Sativum; Duplicate proteins: gi|189095945,gi|189095944,gi|189095943,gi|189095942,gi|189095941	SLELTTDLSAGLLGIR	Unambiguous	3	1		High	1	0	1	0	0.0116	197	203	3.33	0	903.34	0	2	829.97	1658.93	0	0.15	17/30	17	30	GftR
189095946 pdb	2PWJ|F Chain F, Structure Of A Mitochondrial Type Ii Peroxiredoxin From Pisum Sativum; Duplicate proteins: gi|189095945,gi|189095944,gi|189095943,gi|189095942,gi|189095941	VATGTDILSAASNVSLQK	Unambiguous	4	1		High	1	0	1	0	1.31e-05	293	305	4.35	0	1489.4	0	2	887.982	1774.96	0	0.71	21/34	21	34	K
189095946 pdb	2PWJ|F Chain F, Structure Of A Mitochondrial Type Ii Peroxiredoxin From Pisum Sativum; Duplicate proteins: gi|189095945,gi|189095944,gi|189095943,gi|189095942,gi|189095941	VATGTDILSAASNVSLQK	Unambiguous	4	1		High	1	0	1	0	0.000148	294	311	3.82	0	933.49	0	2	887.982	1774.96	0	0.71	18/34	18	34	K
189095946 pdb	2PWJ|F Chain F, Structure Of A Mitochondrial Type Ii Peroxiredoxin From Pisum Sativum; Duplicate proteins: gi|189095945,gi|189095944,gi|189095943,gi|189095942,gi|189095941	SLELTTDLSAGLLGIR	Unambiguous	3	1		High	1	0	1	0.000632	0.00901	210	214	2.56	0	450.94	0	2	829.97	1658.93	0	0.67	14/30	14	30	K
189095946 pdb	2PWJ|F Chain F, Structure Of A Mitochondrial Type Ii Peroxiredoxin From Pisum Sativum; Duplicate proteins: gi|189095945,gi|189095944,gi|189095943,gi|189095942,gi|189095941	SLELTTDLSAGLLGIR	Unambiguous	3	1		High	1	0	1	0	0.000137	168	165	4.01	0	1658.22	0	2	829.971	1658.93	0	1.18	20/30	20	30	K
189095946 pdb	2PWJ|F Chain F, Structure Of A Mitochondrial Type Ii Peroxiredoxin From Pisum Sativum; Duplicate proteins: gi|189095945,gi|189095944,gi|189095943,gi|189095942,gi|189095941	SLELTTDLSAGLLGIR	Unambiguous	3	1		High	1	0	1	0	3.15e-08	164	162	4.57	0	1661.98	0	2	829.971	1658.93	0	1.33	21/30	21	30	B
189095946 pdb	2PWJ|F Chain F, Structure Of A Mitochondrial Type Ii Peroxiredoxin From Pisum Sativum; Duplicate proteins: gi|189095945,gi|189095944,gi|189095943,gi|189095942,gi|189095941	SLELTTDLSAGLLGIR	Unambiguous	3	1		High	1	0	1	0	3.85e-06	164	163	3.35	0	815.83	0	2	829.971	1658.93	0	1.33	17/30	17	30	B
189095946 pdb	2PWJ|F Chain F, Structure Of A Mitochondrial Type Ii Peroxiredoxin From Pisum Sativum; Duplicate proteins: gi|189095945,gi|189095944,gi|189095943,gi|189095942,gi|189095941	ALNVEESPSDVK	Unambiguous	3	1		High	1	0	1	0.000373	0.00581	604	638	2.5	0	826.82	0	2	644.325	1287.64	0	0.19	14/22	14	22	V
189095946 pdb	2PWJ|F Chain F, Structure Of A Mitochondrial Type Ii Peroxiredoxin From Pisum Sativum; Duplicate proteins: gi|189095945,gi|189095944,gi|189095943,gi|189095942,gi|189095941	VATGTDILSAASNVSLQK	Unambiguous	4	1		High	1	0	1	0	7.64e-13	812	838	3.35	0	976.29	0	2	887.982	1774.96	0	1.26	19/34	19	34	V
189095946 pdb	2PWJ|F Chain F, Structure Of A Mitochondrial Type Ii Peroxiredoxin From Pisum Sativum; Duplicate proteins: gi|189095945,gi|189095944,gi|189095943,gi|189095942,gi|189095941	VATGTDILSAASNVSLQK	Unambiguous	4	1		High	1	0	1	0	4.12e-16	808	846	4.5	0	1710.11	0	2	887.982	1774.96	0	1.26	22/34	22	34	V
189095946 pdb	2PWJ|F Chain F, Structure Of A Mitochondrial Type Ii Peroxiredoxin From Pisum Sativum; Duplicate proteins: gi|189095945,gi|189095944,gi|189095943,gi|189095942,gi|189095941	SLELTTDLSAGLLGIR	Unambiguous	3	1		High	1	0	1	0	7.6e-13	591	582	3.16	0	1361.94	0	2	829.97	1658.93	0	0.23	19/30	19	30	V
189095946 pdb	2PWJ|F Chain F, Structure Of A Mitochondrial Type Ii Peroxiredoxin From Pisum Sativum; Duplicate proteins: gi|189095945,gi|189095944,gi|189095943,gi|189095942,gi|189095941	SLELTTDLSAGLLGIR	Unambiguous	3	1		High	1	0	1	0	3.57e-14	560	562	4.55	0	2057.67	0	2	829.97	1658.93	0	0.23	22/30	22	30	V
189095946 pdb	2PWJ|F Chain F, Structure Of A Mitochondrial Type Ii Peroxiredoxin From Pisum Sativum; Duplicate proteins: gi|189095945,gi|189095944,gi|189095943,gi|189095942,gi|189095941	SLELTTDLSAGLLGIR	Unambiguous	3	1		High	1	0	1	0	4.12e-16	592	590	4.27	0	2045.14	0	2	829.97	1658.93	0	0.59	21/30	21	30	V
189095946 pdb	2PWJ|F Chain F, Structure Of A Mitochondrial Type Ii Peroxiredoxin From Pisum Sativum; Duplicate proteins: gi|189095945,gi|189095944,gi|189095943,gi|189095942,gi|189095941	SLELTTDLSAGLLGIR	Unambiguous	3	1		High	1	0	1	0	0.000181	195	203	4.51	0	2197.52	0	2	829.969	1658.93	0	-0.66	21/30	21	30	GftR
189095946 pdb	2PWJ|F Chain F, Structure Of A Mitochondrial Type Ii Peroxiredoxin From Pisum Sativum; Duplicate proteins: gi|189095945,gi|189095944,gi|189095943,gi|189095942,gi|189095941	SLELTTDLSAGLLGIR	Unambiguous	3	1		High	1	0	1	0	0.000681	198	209	3.47	0	1385.45	0	2	829.969	1658.93	0	-0.66	19/30	19	30	GftR
189095946 pdb	2PWJ|F Chain F, Structure Of A Mitochondrial Type Ii Peroxiredoxin From Pisum Sativum; Duplicate proteins: gi|189095945,gi|189095944,gi|189095943,gi|189095942,gi|189095941	FSTTPVNDIFK	Unambiguous	4	1		High	1	0	1	0.00199	0.0453	221	238	2.01	0	273.93	0	2	634.83	1268.65	0	-0.12	2017-11-20	11	20	K
189095946 pdb	2PWJ|F Chain F, Structure Of A Mitochondrial Type Ii Peroxiredoxin From Pisum Sativum; Duplicate proteins: gi|189095945,gi|189095944,gi|189095943,gi|189095942,gi|189095941	FSTTPVNDIFK	Unambiguous	4	1		High	1	0	1	0.0043	0.112	210	229	1.87	0	241.89	0	2	634.83	1268.65	0	-0.12	2017-12-20	12	20	K
189095946 pdb	2PWJ|F Chain F, Structure Of A Mitochondrial Type Ii Peroxiredoxin From Pisum Sativum; Duplicate proteins: gi|189095945,gi|189095944,gi|189095943,gi|189095942,gi|189095941	SLELTTDLSAGLLGIR	Unambiguous	3	1		High	1	0	1	0	4.69e-16	171	168	4.26	0	2087.45	0	2	829.971	1658.93	0	1.26	22/30	22	30	K
189095946 pdb	2PWJ|F Chain F, Structure Of A Mitochondrial Type Ii Peroxiredoxin From Pisum Sativum; Duplicate proteins: gi|189095945,gi|189095944,gi|189095943,gi|189095942,gi|189095941	SLELTTDLSAGLLGIR	Unambiguous	3	1		High	1	0	1	0	5.88e-13	163	161	3.37	0	1177.33	0	2	829.971	1658.93	0	1.26	20/30	20	30	K
189095946 pdb	2PWJ|F Chain F, Structure Of A Mitochondrial Type Ii Peroxiredoxin From Pisum Sativum; Duplicate proteins: gi|189095945,gi|189095944,gi|189095943,gi|189095942,gi|189095941	SLELTTDLSAGLLGIR	Unambiguous	3	1		High	1	0	1	0	5.11e-13	206	211	3.94	0	1783.23	0	2	829.97	1658.93	0	0.74	20/30	20	30	K
266743 sp	unknown [Medicago truncatula] - [217074848 gb]|unknown [Medicago truncatula]; Duplicate proteins: B7FM01| - [217074848 gb]|Protein disulfide-isomerase; Short=PDI; Flags: Precursor; Duplicate proteins: gi|19654 - [P29828.1|PDI_MEDSA]	FSGEEYDNFIALAEKLR	Unambiguous	9	1		High	1	0	1	0.00169	0.0312	313	323	2.17	0	171.83	1	3	668.003	2001.99	0	0.62	14/64	14	64	V
266743 sp	unknown [Medicago truncatula] - [217074848 gb]|unknown [Medicago truncatula]; Duplicate proteins: B7FM01| - [217074848 gb]|Protein disulfide-isomerase; Short=PDI; Flags: Precursor; Duplicate proteins: gi|19654 - [P29828.1|PDI_MEDSA]	FSGEEYDNFIALAEKLR	Unambiguous	9	1		High	1	0	1	0.00586	0.108	315	323	1.92	0	330.86	1	3	668.003	2001.99	0	0.62	19/64	19	64	V
266743 sp	unknown [Medicago truncatula] - [217074848 gb]|unknown [Medicago truncatula]; Duplicate proteins: B7FM01| - [217074848 gb]|Protein disulfide-isomerase; Short=PDI; Flags: Precursor; Duplicate proteins: gi|19654 - [P29828.1|PDI_MEDSA]	FSGEEYDNFIALAEKLR	Unambiguous	9	1		High	1	0	1	0.0077	0.151	313	323	2.23	0	294.47	1	3	668.003	2001.99	0	0.62	19/64	19	64	V
266743 sp	unknown [Medicago truncatula] - [217074848 gb]|unknown [Medicago truncatula]; Duplicate proteins: B7FM01| - [217074848 gb]|Protein disulfide-isomerase; Short=PDI; Flags: Precursor; Duplicate proteins: gi|19654 - [P29828.1|PDI_MEDSA]	FSGEEYDNFIALAEKLR	Unambiguous	9	1		High	1	0	1	0.00611	0.118	314	319	1.49	0	291.28	1	3	668.003	2001.99	0	0.62	18/64	18	64	V
266743 sp	unknown [Medicago truncatula] - [217074848 gb]|unknown [Medicago truncatula]; Duplicate proteins: B7FM01| - [217074848 gb]|Protein disulfide-isomerase; Short=PDI; Flags: Precursor; Duplicate proteins: gi|19654 - [P29828.1|PDI_MEDSA]	FSGEEYDNFIALAEKLR	Unambiguous	9	1		High	1	0	1	0.00108	0.0219	838	865	1.79	0	377.79	1	3	668.002	2001.99	0	0.52	22/64	22	64	V
302393748 sp	Ubiquitin-40S ribosomal protein S27a; Contains: Ubiquitin; Contains: 40S ribosomal protein S27a; Flags: Precursor; Duplicate proteins: gi|438109 - [P47905.2|RS27A_LUPAL]	TLADYNIQK	Unambiguous	120	1		High	1	0	1	0.00485	0.0849	305	289	1.56	0	324.04	0	2	533.282	1065.56	0	-0.45	2017-11-16	11	16	B
302393748 sp	Ubiquitin-40S ribosomal protein S27a; Contains: Ubiquitin; Contains: 40S ribosomal protein S27a; Flags: Precursor; Duplicate proteins: gi|438109 - [P47905.2|RS27A_LUPAL]	TITLEVESSDTIDNVK	Unambiguous	119	1		High	1	0	1	0.0016	0.0156	347	358	2.05	0	282.77	0	2	882.45	1763.89	0	0.93	14/30	14	30	B
302393748 sp	Ubiquitin-40S ribosomal protein S27a; Contains: Ubiquitin; Contains: 40S ribosomal protein S27a; Flags: Precursor; Duplicate proteins: gi|438109 - [P47905.2|RS27A_LUPAL]	TITLEVESSDTIDNVK	Unambiguous	119	1		High	1	0	1	0	2.43e-05	363	378	2.54	0	574.08	0	2	882.45	1763.89	0	0.93	15/30	15	30	B
302393748 sp	Ubiquitin-40S ribosomal protein S27a; Contains: Ubiquitin; Contains: 40S ribosomal protein S27a; Flags: Precursor; Duplicate proteins: gi|438109 - [P47905.2|RS27A_LUPAL]	TLADYNIQK	Unambiguous	120	1		High	1	0	1	0.00192	0.0378	317	299	2.33	0	448.37	0	2	533.283	1065.56	0	0.24	2017-12-16	12	16	V
302393748 sp	Ubiquitin-40S ribosomal protein S27a; Contains: Ubiquitin; Contains: 40S ribosomal protein S27a; Flags: Precursor; Duplicate proteins: gi|438109 - [P47905.2|RS27A_LUPAL]	TLADYNIQK	Unambiguous	120	1		High	1	0	1	0.000374	0.0128	312	294	2.51	0	519.38	0	2	533.282	1065.56	0	-0.1	14/16	14	16	V
302393748 sp	Ubiquitin-40S ribosomal protein S27a; Contains: Ubiquitin; Contains: 40S ribosomal protein S27a; Flags: Precursor; Duplicate proteins: gi|438109 - [P47905.2|RS27A_LUPAL]	ESTLHLVLR	Unambiguous	125	1		High	1	0	1	0.00334	0.0838	129	121	2.06	0	254.96	0	2	534.314	1067.62	0	-0.03	2017-12-16	12	16	V
302393748 sp	Ubiquitin-40S ribosomal protein S27a; Contains: Ubiquitin; Contains: 40S ribosomal protein S27a; Flags: Precursor; Duplicate proteins: gi|438109 - [P47905.2|RS27A_LUPAL]	ESTLHLVLR	Unambiguous	125	1		High	1	0	1	0.000374	0.00959	128	116	3.07	0	217.02	0	2	534.314	1067.62	0	-0.15	13/16	13	16	V
302393748 sp	Ubiquitin-40S ribosomal protein S27a; Contains: Ubiquitin; Contains: 40S ribosomal protein S27a; Flags: Precursor; Duplicate proteins: gi|438109 - [P47905.2|RS27A_LUPAL]	TITLEVESSDTIDNVK	Unambiguous	119	1		High	1	0	1	0.000374	0.00545	356	356	2.66	0	1008.31	0	2	882.45	1763.89	0	1.34	18/30	18	30	V
302393748 sp	Ubiquitin-40S ribosomal protein S27a; Contains: Ubiquitin; Contains: 40S ribosomal protein S27a; Flags: Precursor; Duplicate proteins: gi|438109 - [P47905.2|RS27A_LUPAL]	TITLEVESSDTIDNVK	Unambiguous	119	1		High	1	0	1	0	0.000502	355	369	3.62	0	1156.46	0	2	882.45	1763.89	0	0.79	19/30	19	30	V
302393748 sp	Ubiquitin-40S ribosomal protein S27a; Contains: Ubiquitin; Contains: 40S ribosomal protein S27a; Flags: Precursor; Duplicate proteins: gi|438109 - [P47905.2|RS27A_LUPAL]	TITLEVESSDTIDNVK	Unambiguous	119	1		High	1	0	1	0.000374	0.00227	357	364	2.94	0	559.32	0	2	882.45	1763.89	0	0.79	17/30	17	30	V
302393748 sp	Ubiquitin-40S ribosomal protein S27a; Contains: Ubiquitin; Contains: 40S ribosomal protein S27a; Flags: Precursor; Duplicate proteins: gi|438109 - [P47905.2|RS27A_LUPAL]	LAVLQFYK	Unambiguous	14	1		High	1	0	1	0.000374	0.00599	98	98	2.49	0	659.65	0	2	491.292	981.578	0	0.77	2017-12-14	12	14	V
302393748 sp	Ubiquitin-40S ribosomal protein S27a; Contains: Ubiquitin; Contains: 40S ribosomal protein S27a; Flags: Precursor; Duplicate proteins: gi|438109 - [P47905.2|RS27A_LUPAL]	ESTLHLVLR	Unambiguous	125	1		High	1	0	1	0.00186	0.014	127	120	2.23	0	274.21	0	2	534.314	1067.62	0	-0.26	2017-12-16	12	16	GftR
302393748 sp	Ubiquitin-40S ribosomal protein S27a; Contains: Ubiquitin; Contains: 40S ribosomal protein S27a; Flags: Precursor; Duplicate proteins: gi|438109 - [P47905.2|RS27A_LUPAL]	ESTLHLVLR	Unambiguous	125	1		High	1	0	1	0.00331	0.0161	129	116	2.57	0	257.55	0	2	534.314	1067.62	0	-0.26	13/16	13	16	GftR
302393748 sp	Ubiquitin-40S ribosomal protein S27a; Contains: Ubiquitin; Contains: 40S ribosomal protein S27a; Flags: Precursor; Duplicate proteins: gi|438109 - [P47905.2|RS27A_LUPAL]	ESTLHLVLR	Unambiguous	125	1		High	1	0	1	0.00241	0.0147	129	120	2.63	0	198.76	0	2	534.314	1067.62	0	-0.26	2017-12-16	12	16	GftR
302393748 sp	Ubiquitin-40S ribosomal protein S27a; Contains: Ubiquitin; Contains: 40S ribosomal protein S27a; Flags: Precursor; Duplicate proteins: gi|438109 - [P47905.2|RS27A_LUPAL]	TITLEVESSDTIDNVK	Unambiguous	119	1		High	1	0	1	0	1.56e-06	350	357	3.23	0	634.7	0	2	882.45	1763.89	0	0.51	18/30	18	30	GftR
302393748 sp	Ubiquitin-40S ribosomal protein S27a; Contains: Ubiquitin; Contains: 40S ribosomal protein S27a; Flags: Precursor; Duplicate proteins: gi|438109 - [P47905.2|RS27A_LUPAL]	TITLEVESSDTIDNVK	Unambiguous	119	1		High	1	0	1	0	2.44e-06	359	363	2.93	0	773.01	0	2	882.45	1763.89	0	0.51	15/30	15	30	GftR
302393748 sp	Ubiquitin-40S ribosomal protein S27a; Contains: Ubiquitin; Contains: 40S ribosomal protein S27a; Flags: Precursor; Duplicate proteins: gi|438109 - [P47905.2|RS27A_LUPAL]	TITLEVESSDTIDNVK	Unambiguous	119	1		High	1	0	1	0.00331	0.0201	332	349	2.47	0	222.63	0	2	882.45	1763.89	0	1.2	14/30	14	30	GftR
302393748 sp	Ubiquitin-40S ribosomal protein S27a; Contains: Ubiquitin; Contains: 40S ribosomal protein S27a; Flags: Precursor; Duplicate proteins: gi|438109 - [P47905.2|RS27A_LUPAL]	TLADYNIQK	Unambiguous	120	1		High	1	0	1	0.00514	0.107	317	297	1.57	0	474.56	0	2	533.283	1065.56	0	0.58	13/16	13	16	K
302393748 sp	Ubiquitin-40S ribosomal protein S27a; Contains: Ubiquitin; Contains: 40S ribosomal protein S27a; Flags: Precursor; Duplicate proteins: gi|438109 - [P47905.2|RS27A_LUPAL]	ESTLHLVLR	Unambiguous	125	1		High	1	0	1	0	0.0151	129	120	2.37	0	222.6	0	2	534.314	1067.62	0	0.08	2017-12-16	12	16	K
302393748 sp	Ubiquitin-40S ribosomal protein S27a; Contains: Ubiquitin; Contains: 40S ribosomal protein S27a; Flags: Precursor; Duplicate proteins: gi|438109 - [P47905.2|RS27A_LUPAL]	ESTLHLVLR	Unambiguous	125	1		High	1	0	1	0.00514	0.104	124	117	1.94	0	209.08	0	2	534.314	1067.62	0	-0.03	2017-12-16	12	16	K
302393748 sp	Ubiquitin-40S ribosomal protein S27a; Contains: Ubiquitin; Contains: 40S ribosomal protein S27a; Flags: Precursor; Duplicate proteins: gi|438109 - [P47905.2|RS27A_LUPAL]	TITLEVESSDTIDNVK	Unambiguous	119	1		High	1	0	1	0	5.82e-07	371	379	3.85	0	1640.26	0	2	882.449	1763.89	0	0.37	21/30	21	30	K
302393748 sp	Ubiquitin-40S ribosomal protein S27a; Contains: Ubiquitin; Contains: 40S ribosomal protein S27a; Flags: Precursor; Duplicate proteins: gi|438109 - [P47905.2|RS27A_LUPAL]	TITLEVESSDTIDNVK	Unambiguous	119	1		High	1	0	1	0	4.66e-07	349	351	3.33	0	1375.6	0	2	882.449	1763.89	0	0.37	20/30	20	30	K
302393748 sp	Ubiquitin-40S ribosomal protein S27a; Contains: Ubiquitin; Contains: 40S ribosomal protein S27a; Flags: Precursor; Duplicate proteins: gi|438109 - [P47905.2|RS27A_LUPAL]	TITLEVESSDTIDNVK	Unambiguous	119	1		High	1	0	1	0.00203	0.0461	325	344	2.5	0	453.45	0	2	882.45	1763.89	0	0.65	16/30	16	30	K
302393748 sp	Ubiquitin-40S ribosomal protein S27a; Contains: Ubiquitin; Contains: 40S ribosomal protein S27a; Flags: Precursor; Duplicate proteins: gi|438109 - [P47905.2|RS27A_LUPAL]	TLADYNIQK	Unambiguous	120	1		High	1	0	1	0.000459	0.0463	306	294	1.89	0	361.96	0	2	533.282	1065.56	0	-0.56	2017-12-16	12	16	B
302393748 sp	Ubiquitin-40S ribosomal protein S27a; Contains: Ubiquitin; Contains: 40S ribosomal protein S27a; Flags: Precursor; Duplicate proteins: gi|438109 - [P47905.2|RS27A_LUPAL]	ESTLHLVLR	Unambiguous	125	1		High	1	0	1	0.0072	0.111	127	116	1.93	0	319.93	0	2	534.314	1067.62	0	-0.38	13/16	13	16	B
302393748 sp	Ubiquitin-40S ribosomal protein S27a; Contains: Ubiquitin; Contains: 40S ribosomal protein S27a; Flags: Precursor; Duplicate proteins: gi|438109 - [P47905.2|RS27A_LUPAL]	ESTLHLVLR	Unambiguous	125	1		High	1	0	1	0	0.00787	129	121	2.4	0	316.62	0	2	534.314	1067.62	0	-0.38	14/16	14	16	B
302393748 sp	Ubiquitin-40S ribosomal protein S27a; Contains: Ubiquitin; Contains: 40S ribosomal protein S27a; Flags: Precursor; Duplicate proteins: gi|438109 - [P47905.2|RS27A_LUPAL]	ESTLHLVLR	Unambiguous	125	1		High	1	0	1	0.000459	0.0531	127	120	2.01	0	218.49	0	2	534.314	1067.62	0	0.08	2017-12-16	12	16	B
302393748 sp	Ubiquitin-40S ribosomal protein S27a; Contains: Ubiquitin; Contains: 40S ribosomal protein S27a; Flags: Precursor; Duplicate proteins: gi|438109 - [P47905.2|RS27A_LUPAL]	TITLEVESSDTIDNVK	Unambiguous	119	1		High	1	0	1	0.000459	0.031	333	348	2.44	0	129.12	0	2	882.45	1763.89	0	0.86	2017-12-30	12	30	B
302393748 sp	Ubiquitin-40S ribosomal protein S27a; Contains: Ubiquitin; Contains: 40S ribosomal protein S27a; Flags: Precursor; Duplicate proteins: gi|438109 - [P47905.2|RS27A_LUPAL]	TITLEVESSDTIDNVK	Unambiguous	119	1		High	1	0	1	0	0.000391	377	387	2.88	0	820.45	0	2	882.45	1763.89	0	0.86	17/30	17	30	B
302393748 sp	Ubiquitin-40S ribosomal protein S27a; Contains: Ubiquitin; Contains: 40S ribosomal protein S27a; Flags: Precursor; Duplicate proteins: gi|438109 - [P47905.2|RS27A_LUPAL]	TITLEVESSDTIDNVK	Unambiguous	119	1		High	1	0	1	0	0.023	329	317	2.58	0	277.16	0	2	882.451	1763.89	0	2.03	15/30	15	30	B
302393748 sp	Ubiquitin-40S ribosomal protein S27a; Contains: Ubiquitin; Contains: 40S ribosomal protein S27a; Flags: Precursor; Duplicate proteins: gi|438109 - [P47905.2|RS27A_LUPAL]	TLADYNIQK	Unambiguous	120	1		High	1	0	1	0.0033	0.0444	317	297	1.79	0	253.67	0	2	533.282	1065.56	0	0.13	2017-10-16	10	16	V
302393748 sp	Ubiquitin-40S ribosomal protein S27a; Contains: Ubiquitin; Contains: 40S ribosomal protein S27a; Flags: Precursor; Duplicate proteins: gi|438109 - [P47905.2|RS27A_LUPAL]	TLADYNIQK	Unambiguous	120	1		High	1	0	1	0.00832	0.0958	313	294	2.18	0	399.2	0	2	533.282	1065.56	0	-0.1	2017-12-16	12	16	V
302393748 sp	Ubiquitin-40S ribosomal protein S27a; Contains: Ubiquitin; Contains: 40S ribosomal protein S27a; Flags: Precursor; Duplicate proteins: gi|438109 - [P47905.2|RS27A_LUPAL]	ESTLHLVLR	Unambiguous	125	1		High	1	0	1	0.000521	0.00635	124	116	2.35	0	272.27	0	2	534.314	1067.62	0	-0.26	13/16	13	16	V
302393748 sp	Ubiquitin-40S ribosomal protein S27a; Contains: Ubiquitin; Contains: 40S ribosomal protein S27a; Flags: Precursor; Duplicate proteins: gi|438109 - [P47905.2|RS27A_LUPAL]	ESTLHLVLR	Unambiguous	125	1		High	1	0	1	0.000521	0.00242	126	119	2.38	0	228.13	0	2	534.314	1067.62	0	-0.26	2017-12-16	12	16	V
302393748 sp	Ubiquitin-40S ribosomal protein S27a; Contains: Ubiquitin; Contains: 40S ribosomal protein S27a; Flags: Precursor; Duplicate proteins: gi|438109 - [P47905.2|RS27A_LUPAL]	TITLEVESSDTIDNVK	Unambiguous	119	1		High	1	0	1	0.000521	0.00242	416	416	1.94	0	619.94	0	2	882.448	1763.89	0	-1.15	15/30	15	30	V
302393748 sp	Ubiquitin-40S ribosomal protein S27a; Contains: Ubiquitin; Contains: 40S ribosomal protein S27a; Flags: Precursor; Duplicate proteins: gi|438109 - [P47905.2|RS27A_LUPAL]	TITLEVESSDTIDNVK	Unambiguous	119	1		High	1	0	1	0	1e-10	384	390	2.81	0	718.14	0	2	882.448	1763.89	0	-1.15	18/30	18	30	V
302393748 sp	Ubiquitin-40S ribosomal protein S27a; Contains: Ubiquitin; Contains: 40S ribosomal protein S27a; Flags: Precursor; Duplicate proteins: gi|438109 - [P47905.2|RS27A_LUPAL]	TITLEVESSDTIDNVK	Unambiguous	119	1		High	1	0	1	0	0.000186	346	350	3.28	0	698.52	0	2	882.451	1763.89	0	1.96	18/30	18	30	V
302393748 sp	Ubiquitin-40S ribosomal protein S27a; Contains: Ubiquitin; Contains: 40S ribosomal protein S27a; Flags: Precursor; Duplicate proteins: gi|438109 - [P47905.2|RS27A_LUPAL]	LAVLQFYK	Unambiguous	14	1		High	1	0	1	0.000521	0.00413	99	97	1.9	0	573.96	0	2	491.292	981.577	0	-0.04	2017-11-14	11	14	V
302393748 sp	Ubiquitin-40S ribosomal protein S27a; Contains: Ubiquitin; Contains: 40S ribosomal protein S27a; Flags: Precursor; Duplicate proteins: gi|438109 - [P47905.2|RS27A_LUPAL]	TLADYNIQK	Unambiguous	120	1		High	1	0	1	0.000556	0.117	313	292	2.09	0	389.59	0	2	533.283	1065.56	0	0.35	2017-12-16	12	16	GftR
302393748 sp	Ubiquitin-40S ribosomal protein S27a; Contains: Ubiquitin; Contains: 40S ribosomal protein S27a; Flags: Precursor; Duplicate proteins: gi|438109 - [P47905.2|RS27A_LUPAL]	TLADYNIQK	Unambiguous	120	1		High	1	0	1	0.000556	0.102	317	297	2.32	0	389.44	0	2	533.282	1065.56	0	0.01	2017-12-16	12	16	GftR
302393748 sp	Ubiquitin-40S ribosomal protein S27a; Contains: Ubiquitin; Contains: 40S ribosomal protein S27a; Flags: Precursor; Duplicate proteins: gi|438109 - [P47905.2|RS27A_LUPAL]	ESTLHLVLR	Unambiguous	125	1		High	1	0	1	0.000556	0.091	124	120	2.13	0	323.8	0	2	534.314	1067.62	0	-0.38	14/16	14	16	GftR
302393748 sp	Ubiquitin-40S ribosomal protein S27a; Contains: Ubiquitin; Contains: 40S ribosomal protein S27a; Flags: Precursor; Duplicate proteins: gi|438109 - [P47905.2|RS27A_LUPAL]	TITLEVESSDTIDNVK	Unambiguous	119	1		High	1	0	1	0.000556	0.0702	365	365	2.17	0	592.83	0	2	882.45	1763.89	0	0.58	15/30	15	30	GftR
302393748 sp	Ubiquitin-40S ribosomal protein S27a; Contains: Ubiquitin; Contains: 40S ribosomal protein S27a; Flags: Precursor; Duplicate proteins: gi|438109 - [P47905.2|RS27A_LUPAL]	TITLEVESSDTIDNVK	Unambiguous	119	1		High	1	0	1	0.000556	0.0508	345	353	3.09	0	561.06	0	2	882.45	1763.89	0	0.58	18/30	18	30	GftR
302393748 sp	Ubiquitin-40S ribosomal protein S27a; Contains: Ubiquitin; Contains: 40S ribosomal protein S27a; Flags: Precursor; Duplicate proteins: gi|438109 - [P47905.2|RS27A_LUPAL]	TLADYNIQK	Unambiguous	120	1		High	1	0	1	0.0037	0.0763	317	297	1.99	0	475.57	0	2	533.283	1065.56	0	0.24	13/16	13	16	K
302393748 sp	Ubiquitin-40S ribosomal protein S27a; Contains: Ubiquitin; Contains: 40S ribosomal protein S27a; Flags: Precursor; Duplicate proteins: gi|438109 - [P47905.2|RS27A_LUPAL]	TLADYNIQK	Unambiguous	120	1		High	1	0	1	0.0055	0.12	276	260	2.2	0	574.55	0	2	533.282	1065.56	0	-0.68	14/16	14	16	K
302393748 sp	Ubiquitin-40S ribosomal protein S27a; Contains: Ubiquitin; Contains: 40S ribosomal protein S27a; Flags: Precursor; Duplicate proteins: gi|438109 - [P47905.2|RS27A_LUPAL]	ESTLHLVLR	Unambiguous	125	1		High	1	0	1	0.00636	0.126	130	123	2.05	0	251.63	0	2	534.314	1067.62	0	-0.26	2017-12-16	12	16	K
302393748 sp	Ubiquitin-40S ribosomal protein S27a; Contains: Ubiquitin; Contains: 40S ribosomal protein S27a; Flags: Precursor; Duplicate proteins: gi|438109 - [P47905.2|RS27A_LUPAL]	ESTLHLVLR	Unambiguous	125	1		High	1	0	1	0.00109	0.0421	130	121	2.29	0	281.21	0	2	534.314	1067.62	0	-0.03	13/16	13	16	K
302393748 sp	Ubiquitin-40S ribosomal protein S27a; Contains: Ubiquitin; Contains: 40S ribosomal protein S27a; Flags: Precursor; Duplicate proteins: gi|438109 - [P47905.2|RS27A_LUPAL]	ESTLHLVLR	Unambiguous	125	1		High	1	0	1	0.000632	0.00702	128	122	2.79	0	283.25	0	2	534.314	1067.62	0	0.08	13/16	13	16	K
302393748 sp	Ubiquitin-40S ribosomal protein S27a; Contains: Ubiquitin; Contains: 40S ribosomal protein S27a; Flags: Precursor; Duplicate proteins: gi|438109 - [P47905.2|RS27A_LUPAL]	ESTLHLVLR	Unambiguous	125	1		High	1	0	1	0.000632	0.0149	128	118	2.56	0	232.19	0	2	534.314	1067.62	0	0.08	2017-12-16	12	16	K
302393748 sp	Ubiquitin-40S ribosomal protein S27a; Contains: Ubiquitin; Contains: 40S ribosomal protein S27a; Flags: Precursor; Duplicate proteins: gi|438109 - [P47905.2|RS27A_LUPAL]	TITLEVESSDTIDNVK	Unambiguous	119	1		High	1	0	1	0	7.97e-05	369	379	3.85	0	1731.43	0	2	882.45	1763.89	0	0.79	20/30	20	30	K
302393748 sp	Ubiquitin-40S ribosomal protein S27a; Contains: Ubiquitin; Contains: 40S ribosomal protein S27a; Flags: Precursor; Duplicate proteins: gi|438109 - [P47905.2|RS27A_LUPAL]	TITLEVESSDTIDNVK	Unambiguous	119	1		High	1	0	1	0.000632	0.00483	354	372	2.59	0	649.47	0	2	882.45	1763.89	0	1	16/30	16	30	K
302393748 sp	Ubiquitin-40S ribosomal protein S27a; Contains: Ubiquitin; Contains: 40S ribosomal protein S27a; Flags: Precursor; Duplicate proteins: gi|438109 - [P47905.2|RS27A_LUPAL]	TITLEVESSDTIDNVK	Unambiguous	119	1		High	1	0	1	0.000632	0.0027	360	370	3.44	0	1240.34	0	2	882.45	1763.89	0	1	19/30	19	30	K
302393748 sp	Ubiquitin-40S ribosomal protein S27a; Contains: Ubiquitin; Contains: 40S ribosomal protein S27a; Flags: Precursor; Duplicate proteins: gi|438109 - [P47905.2|RS27A_LUPAL]	TITLEVESSDTIDNVK	Unambiguous	119	1		High	1	0	1	0.000632	0.00258	356	366	3.25	0	691.3	0	2	882.45	1763.89	0	0.86	17/30	17	30	K
302393748 sp	Ubiquitin-40S ribosomal protein S27a; Contains: Ubiquitin; Contains: 40S ribosomal protein S27a; Flags: Precursor; Duplicate proteins: gi|438109 - [P47905.2|RS27A_LUPAL]	TLADYNIQK	Unambiguous	120	1		High	1	0	1	0.00124	0.0242	312	294	1.73	0	571.7	0	2	533.282	1065.56	0	-0.22	14/16	14	16	B
302393748 sp	Ubiquitin-40S ribosomal protein S27a; Contains: Ubiquitin; Contains: 40S ribosomal protein S27a; Flags: Precursor; Duplicate proteins: gi|438109 - [P47905.2|RS27A_LUPAL]	TLADYNIQK	Unambiguous	120	1		High	1	0	1	0.000861	0.015	309	294	1.69	0	385.63	0	2	533.282	1065.56	0	-0.22	2017-12-16	12	16	B
302393748 sp	Ubiquitin-40S ribosomal protein S27a; Contains: Ubiquitin; Contains: 40S ribosomal protein S27a; Flags: Precursor; Duplicate proteins: gi|438109 - [P47905.2|RS27A_LUPAL]	ESTLHLVLR	Unambiguous	125	1		High	1	0	1	0.000861	0.0167	126	121	2.05	0	243.99	0	2	534.314	1067.62	0	-0.03	2017-12-16	12	16	B
302393748 sp	Ubiquitin-40S ribosomal protein S27a; Contains: Ubiquitin; Contains: 40S ribosomal protein S27a; Flags: Precursor; Duplicate proteins: gi|438109 - [P47905.2|RS27A_LUPAL]	ESTLHLVLR	Unambiguous	125	1		High	1	0	1	0	0.00121	129	119	2.6	0	240.95	0	2	534.314	1067.62	0	-0.03	13/16	13	16	B
302393748 sp	Ubiquitin-40S ribosomal protein S27a; Contains: Ubiquitin; Contains: 40S ribosomal protein S27a; Flags: Precursor; Duplicate proteins: gi|438109 - [P47905.2|RS27A_LUPAL]	TITLEVESSDTIDNVK	Unambiguous	119	1		High	1	0	1	0	7.79e-06	358	371	3.69	0	813.29	0	2	882.449	1763.89	0	0.03	20/30	20	30	B
302393748 sp	Ubiquitin-40S ribosomal protein S27a; Contains: Ubiquitin; Contains: 40S ribosomal protein S27a; Flags: Precursor; Duplicate proteins: gi|438109 - [P47905.2|RS27A_LUPAL]	TITLEVESSDTIDNVK	Unambiguous	119	1		High	1	0	1	0	0.000441	372	378	2.73	0	491.93	0	2	882.449	1763.89	0	0.03	16/30	16	30	B
302393748 sp	Ubiquitin-40S ribosomal protein S27a; Contains: Ubiquitin; Contains: 40S ribosomal protein S27a; Flags: Precursor; Duplicate proteins: gi|438109 - [P47905.2|RS27A_LUPAL]	TITLEVESSDTIDNVK	Unambiguous	119	1		High	1	0	1	0	0.00657	364	350	2.44	0	203.41	0	2	882.449	1763.89	0	0.03	2017-12-30	12	30	B
302393748 sp	Ubiquitin-40S ribosomal protein S27a; Contains: Ubiquitin; Contains: 40S ribosomal protein S27a; Flags: Precursor; Duplicate proteins: gi|438109 - [P47905.2|RS27A_LUPAL]	TLADYNIQK	Unambiguous	120	1		High	1	0	1	0.00108	0.0141	888	860	2.01	0	483.25	0	2	533.282	1065.56	0	-0.1	13/16	13	16	V
302393748 sp	Ubiquitin-40S ribosomal protein S27a; Contains: Ubiquitin; Contains: 40S ribosomal protein S27a; Flags: Precursor; Duplicate proteins: gi|438109 - [P47905.2|RS27A_LUPAL]	ESTLHLVLR	Unambiguous	125	1		High	1	0	1	0.00108	0.0224	371	378	2.61	0	246.97	0	2	534.314	1067.62	0	-0.15	13/16	13	16	V
302393748 sp	Ubiquitin-40S ribosomal protein S27a; Contains: Ubiquitin; Contains: 40S ribosomal protein S27a; Flags: Precursor; Duplicate proteins: gi|438109 - [P47905.2|RS27A_LUPAL]	TITLEVESSDTIDNVK	Unambiguous	119	1		High	1	0	1	0.000373	1.47e-08	898	873	3.38	0	1263.4	0	2	882.449	1763.89	0	0.37	20/30	20	30	V
302393748 sp	Ubiquitin-40S ribosomal protein S27a; Contains: Ubiquitin; Contains: 40S ribosomal protein S27a; Flags: Precursor; Duplicate proteins: gi|438109 - [P47905.2|RS27A_LUPAL]	TITLEVESSDTIDNVK	Unambiguous	119	1		High	1	0	1	0.000373	2.78e-06	882	857	3.39	0	470.37	0	2	882.449	1763.89	0	0.37	17/30	17	30	V
302393748 sp	Ubiquitin-40S ribosomal protein S27a; Contains: Ubiquitin; Contains: 40S ribosomal protein S27a; Flags: Precursor; Duplicate proteins: gi|438109 - [P47905.2|RS27A_LUPAL]	TITLEVESSDTIDNVK	Unambiguous	119	1		High	1	0	1	0.000373	1.48e-05	861	850	2.57	0	666.37	0	2	882.45	1763.89	0	0.65	18/30	18	30	V
302393748 sp	Ubiquitin-40S ribosomal protein S27a; Contains: Ubiquitin; Contains: 40S ribosomal protein S27a; Flags: Precursor; Duplicate proteins: gi|438109 - [P47905.2|RS27A_LUPAL]	LAVLQFYK	Unambiguous	14	1		High	1	0	1	0.000373	0.00271	371	363	2.44	0	849.23	0	2	491.292	981.577	0	-0.11	13/14	13	14	V
302393748 sp	Ubiquitin-40S ribosomal protein S27a; Contains: Ubiquitin; Contains: 40S ribosomal protein S27a; Flags: Precursor; Duplicate proteins: gi|438109 - [P47905.2|RS27A_LUPAL]	ESTLHLVLR	Unambiguous	125	1		High	1	0	1	0.00495	0.213	130	123	1.55	0	254.21	0	2	534.314	1067.62	0	-0.15	2017-12-16	12	16	GftR
302393748 sp	Ubiquitin-40S ribosomal protein S27a; Contains: Ubiquitin; Contains: 40S ribosomal protein S27a; Flags: Precursor; Duplicate proteins: gi|438109 - [P47905.2|RS27A_LUPAL]	ESTLHLVLR	Unambiguous	125	1		High	1	0	1	0.00291	0.139	128	119	2.05	0	288.26	0	2	534.314	1067.62	0	-0.15	13/16	13	16	GftR
302393748 sp	Ubiquitin-40S ribosomal protein S27a; Contains: Ubiquitin; Contains: 40S ribosomal protein S27a; Flags: Precursor; Duplicate proteins: gi|438109 - [P47905.2|RS27A_LUPAL]	ESTLHLVLR	Unambiguous	125	1		High	1	0	1	0.000595	0.046	128	122	2.78	0	299.71	0	2	534.314	1067.62	0	-0.15	2017-12-16	12	16	GftR
302393748 sp	Ubiquitin-40S ribosomal protein S27a; Contains: Ubiquitin; Contains: 40S ribosomal protein S27a; Flags: Precursor; Duplicate proteins: gi|438109 - [P47905.2|RS27A_LUPAL]	TITLEVESSDTIDNVK	Unambiguous	119	1		High	1	0	1	0.000595	0.0398	373	375	2.89	0	809.91	0	2	882.45	1763.89	0	0.72	17/30	17	30	GftR
302393748 sp	Ubiquitin-40S ribosomal protein S27a; Contains: Ubiquitin; Contains: 40S ribosomal protein S27a; Flags: Precursor; Duplicate proteins: gi|438109 - [P47905.2|RS27A_LUPAL]	TITLEVESSDTIDNVK	Unambiguous	119	1		High	1	0	1	0.00418	0.171	349	358	2.42	0	420.62	0	2	882.45	1763.89	0	0.72	15/30	15	30	GftR
302393748 sp	Ubiquitin-40S ribosomal protein S27a; Contains: Ubiquitin; Contains: 40S ribosomal protein S27a; Flags: Precursor; Duplicate proteins: gi|438109 - [P47905.2|RS27A_LUPAL]	TITLEVESSDTIDNVK	Unambiguous	119	1		High	1	0	1	0.000595	0.0282	345	366	3.55	0	749.02	0	2	882.45	1763.89	0	0.72	19/30	19	30	GftR
302393748 sp	Ubiquitin-40S ribosomal protein S27a; Contains: Ubiquitin; Contains: 40S ribosomal protein S27a; Flags: Precursor; Duplicate proteins: gi|438109 - [P47905.2|RS27A_LUPAL]	TLADYNIQK	Unambiguous	120	1		High	1	0	1	0.00295	0.0548	313	294	1.5	0	498.72	0	2	533.282	1065.56	0	-0.22	13/16	13	16	K
302393748 sp	Ubiquitin-40S ribosomal protein S27a; Contains: Ubiquitin; Contains: 40S ribosomal protein S27a; Flags: Precursor; Duplicate proteins: gi|438109 - [P47905.2|RS27A_LUPAL]	ESTLHLVLR	Unambiguous	125	1		High	1	0	1	0.00104	0.0175	130	123	1.97	0	293.14	0	2	534.314	1067.62	0	-0.15	2017-12-16	12	16	K
302393748 sp	Ubiquitin-40S ribosomal protein S27a; Contains: Ubiquitin; Contains: 40S ribosomal protein S27a; Flags: Precursor; Duplicate proteins: gi|438109 - [P47905.2|RS27A_LUPAL]	ESTLHLVLR	Unambiguous	125	1		High	1	0	1	0	0.00547	130	123	2.47	0	282.18	0	2	534.314	1067.62	0	-0.15	13/16	13	16	K
302393748 sp	Ubiquitin-40S ribosomal protein S27a; Contains: Ubiquitin; Contains: 40S ribosomal protein S27a; Flags: Precursor; Duplicate proteins: gi|438109 - [P47905.2|RS27A_LUPAL]	ESTLHLVLR	Unambiguous	125	1		High	1	0	1	0	0.000253	127	116	3	0	215.99	0	2	534.314	1067.62	0	0.19	2017-12-16	12	16	K
302393748 sp	Ubiquitin-40S ribosomal protein S27a; Contains: Ubiquitin; Contains: 40S ribosomal protein S27a; Flags: Precursor; Duplicate proteins: gi|438109 - [P47905.2|RS27A_LUPAL]	TITLEVESSDTIDNVK	Unambiguous	119	1		High	1	0	1	0	2.23e-06	360	359	3.02	0	744.58	0	2	882.449	1763.89	0	0.17	16/30	16	30	K
302393748 sp	Ubiquitin-40S ribosomal protein S27a; Contains: Ubiquitin; Contains: 40S ribosomal protein S27a; Flags: Precursor; Duplicate proteins: gi|438109 - [P47905.2|RS27A_LUPAL]	TITLEVESSDTIDNVK	Unambiguous	119	1		High	1	0	1	0	0.00244	338	340	3.07	0	387.4	0	2	882.449	1763.89	0	0.17	17/30	17	30	K
302393748 sp	Ubiquitin-40S ribosomal protein S27a; Contains: Ubiquitin; Contains: 40S ribosomal protein S27a; Flags: Precursor; Duplicate proteins: gi|438109 - [P47905.2|RS27A_LUPAL]	TITLEVESSDTIDNVK	Unambiguous	119	1		High	1	0	1	0	0.00204	340	351	2.97	0	803.44	0	2	882.45	1763.89	0	0.51	18/30	18	30	K
56554368 pdb	1W7W|F Chain F, Structure And Mutational Analysis Of A Plant Mitochondrial Nucleoside Diphosphate Kinase: Identification Of Residues Involved In Serine Phosphorylation And Oligomerization.; Duplicate proteins: gi|56554367,gi|56554366,gi|56554365,gi|56554364,gi|56554363	TFIAIKPDGVQR	Unambiguous	19	1		High	1	0	1	0.00529	0.108	252	255	2.11	0	560.24	0	2	672.885	1344.76	0	-0.91	13/22	13	22	B
56554368 pdb	1W7W|F Chain F, Structure And Mutational Analysis Of A Plant Mitochondrial Nucleoside Diphosphate Kinase: Identification Of Residues Involved In Serine Phosphorylation And Oligomerization.; Duplicate proteins: gi|56554367,gi|56554366,gi|56554365,gi|56554364,gi|56554363	TFIAIKPDGVQR	Unambiguous	19	1		High	1	0	1	0.000562	0.0112	251	245	2.24	0	414.89	0	2	672.885	1344.76	0	-0.91	2017-12-22	12	22	B
56554368 pdb	1W7W|F Chain F, Structure And Mutational Analysis Of A Plant Mitochondrial Nucleoside Diphosphate Kinase: Identification Of Residues Involved In Serine Phosphorylation And Oligomerization.; Duplicate proteins: gi|56554367,gi|56554366,gi|56554365,gi|56554364,gi|56554363	GLISEIISR	Unambiguous	19	1		High	1	0	1	0.00204	0.0293	311	303	1.67	0	430.81	0	2	494.295	987.583	0	-0.13	2017-11-16	11	16	B
56554368 pdb	1W7W|F Chain F, Structure And Mutational Analysis Of A Plant Mitochondrial Nucleoside Diphosphate Kinase: Identification Of Residues Involved In Serine Phosphorylation And Oligomerization.; Duplicate proteins: gi|56554367,gi|56554366,gi|56554365,gi|56554364,gi|56554363	TFIAIKPDGVQR	Unambiguous	19	1		High	1	0	1	0.000708	0.0162	236	234	3	0	483.57	0	2	672.885	1344.76	0	-0.1	13/22	13	22	V
56554368 pdb	1W7W|F Chain F, Structure And Mutational Analysis Of A Plant Mitochondrial Nucleoside Diphosphate Kinase: Identification Of Residues Involved In Serine Phosphorylation And Oligomerization.; Duplicate proteins: gi|56554367,gi|56554366,gi|56554365,gi|56554364,gi|56554363	TFIAIKPDGVQR	Unambiguous	19	1		High	1	0	1	0.0053	0.104	238	239	2.25	0	380.31	0	2	672.885	1344.76	0	-0.1	2017-11-22	11	22	V
56554368 pdb	1W7W|F Chain F, Structure And Mutational Analysis Of A Plant Mitochondrial Nucleoside Diphosphate Kinase: Identification Of Residues Involved In Serine Phosphorylation And Oligomerization.; Duplicate proteins: gi|56554367,gi|56554366,gi|56554365,gi|56554364,gi|56554363	GLISEIISR	Unambiguous	19	1		High	1	0	1	0.000374	0.0105	315	310	2.2	0	925	0	2	494.295	987.583	0	-0.07	13/16	13	16	V
56554368 pdb	1W7W|F Chain F, Structure And Mutational Analysis Of A Plant Mitochondrial Nucleoside Diphosphate Kinase: Identification Of Residues Involved In Serine Phosphorylation And Oligomerization.; Duplicate proteins: gi|56554367,gi|56554366,gi|56554365,gi|56554364,gi|56554363	GLISEIISR	Unambiguous	19	1		High	1	0	1	0.000374	0.00739	308	299	2.87	0	872.54	0	2	494.295	987.583	0	-0.2	13/16	13	16	V
56554368 pdb	1W7W|F Chain F, Structure And Mutational Analysis Of A Plant Mitochondrial Nucleoside Diphosphate Kinase: Identification Of Residues Involved In Serine Phosphorylation And Oligomerization.; Duplicate proteins: gi|56554367,gi|56554366,gi|56554365,gi|56554364,gi|56554363	TFIAIKPDGVQR	Unambiguous	19	1		High	1	0	1	0.00811	0.0916	241	242	2.25	0	468.05	0	2	672.885	1344.76	0	-0.64	2017-12-22	12	22	GftR
56554368 pdb	1W7W|F Chain F, Structure And Mutational Analysis Of A Plant Mitochondrial Nucleoside Diphosphate Kinase: Identification Of Residues Involved In Serine Phosphorylation And Oligomerization.; Duplicate proteins: gi|56554367,gi|56554366,gi|56554365,gi|56554364,gi|56554363	TFIAIKPDGVQR	Unambiguous	19	1		High	1	0	1	0.00241	0.0148	243	248	2.49	0	471.31	0	2	672.885	1344.76	0	-0.1	13/22	13	22	GftR
56554368 pdb	1W7W|F Chain F, Structure And Mutational Analysis Of A Plant Mitochondrial Nucleoside Diphosphate Kinase: Identification Of Residues Involved In Serine Phosphorylation And Oligomerization.; Duplicate proteins: gi|56554367,gi|56554366,gi|56554365,gi|56554364,gi|56554363	GLISEIISR	Unambiguous	19	1		High	1	0	1	0.00331	0.0223	316	312	2.64	0	906.02	0	2	494.295	987.583	0	-0.26	13/16	13	16	GftR
56554368 pdb	1W7W|F Chain F, Structure And Mutational Analysis Of A Plant Mitochondrial Nucleoside Diphosphate Kinase: Identification Of Residues Involved In Serine Phosphorylation And Oligomerization.; Duplicate proteins: gi|56554367,gi|56554366,gi|56554365,gi|56554364,gi|56554363	GLISEIISR	Unambiguous	19	1		High	1	0	1	0.00331	0.017	291	287	2.11	0	771.36	0	2	494.295	987.583	0	-0.38	2017-12-16	12	16	GftR
56554368 pdb	1W7W|F Chain F, Structure And Mutational Analysis Of A Plant Mitochondrial Nucleoside Diphosphate Kinase: Identification Of Residues Involved In Serine Phosphorylation And Oligomerization.; Duplicate proteins: gi|56554367,gi|56554366,gi|56554365,gi|56554364,gi|56554363	TFIAIKPDGVQR	Unambiguous	19	1		High	1	0	1	0.00203	0.0441	219	224	2.23	0	495.85	0	2	672.886	1344.76	0	0.27	13/22	13	22	K
56554368 pdb	1W7W|F Chain F, Structure And Mutational Analysis Of A Plant Mitochondrial Nucleoside Diphosphate Kinase: Identification Of Residues Involved In Serine Phosphorylation And Oligomerization.; Duplicate proteins: gi|56554367,gi|56554366,gi|56554365,gi|56554364,gi|56554363	GLISEIISR	Unambiguous	19	1		High	1	0	1	0.00203	0.0382	317	309	2	0	973.67	0	2	494.295	987.583	0	0.05	13/16	13	16	K
56554368 pdb	1W7W|F Chain F, Structure And Mutational Analysis Of A Plant Mitochondrial Nucleoside Diphosphate Kinase: Identification Of Residues Involved In Serine Phosphorylation And Oligomerization.; Duplicate proteins: gi|56554367,gi|56554366,gi|56554365,gi|56554364,gi|56554363	GLISEIISR	Unambiguous	19	1		High	1	0	1	0	0.00275	290	292	3	0	885.42	0	2	494.295	987.583	0	-0.13	13/16	13	16	K
56554368 pdb	1W7W|F Chain F, Structure And Mutational Analysis Of A Plant Mitochondrial Nucleoside Diphosphate Kinase: Identification Of Residues Involved In Serine Phosphorylation And Oligomerization.; Duplicate proteins: gi|56554367,gi|56554366,gi|56554365,gi|56554364,gi|56554363	LWFKPEELVSFTSNSEK	Unambiguous	6	1		High	1	0	1	0	0.0216	338	319	2.15	0	210.77	0	3	681.013	2041.02	0	-1.9	20/64	20	64	K
56554368 pdb	1W7W|F Chain F, Structure And Mutational Analysis Of A Plant Mitochondrial Nucleoside Diphosphate Kinase: Identification Of Residues Involved In Serine Phosphorylation And Oligomerization.; Duplicate proteins: gi|56554367,gi|56554366,gi|56554365,gi|56554364,gi|56554363	LWFKPEELVSFTSNSEK	Unambiguous	6	1		High	1	0	1	0	0.000133	293	286	2.22	0	220.45	0	2	1021.02	2041.02	0	-2.46	12/32	12	32	K
56554368 pdb	1W7W|F Chain F, Structure And Mutational Analysis Of A Plant Mitochondrial Nucleoside Diphosphate Kinase: Identification Of Residues Involved In Serine Phosphorylation And Oligomerization.; Duplicate proteins: gi|56554367,gi|56554366,gi|56554365,gi|56554364,gi|56554363	GLISEIISR	Unambiguous	19	1		High	1	0	1	0	0.00438	311	308	2.34	0	738.6	0	2	494.295	987.583	0	-0.07	2017-12-16	12	16	B
56554368 pdb	1W7W|F Chain F, Structure And Mutational Analysis Of A Plant Mitochondrial Nucleoside Diphosphate Kinase: Identification Of Residues Involved In Serine Phosphorylation And Oligomerization.; Duplicate proteins: gi|56554367,gi|56554366,gi|56554365,gi|56554364,gi|56554363	GLISEIISR	Unambiguous	19	1		High	1	0	1	0	0.0259	279	279	2.39	0	957.52	0	2	494.295	987.583	0	-0.32	13/16	13	16	B
56554368 pdb	1W7W|F Chain F, Structure And Mutational Analysis Of A Plant Mitochondrial Nucleoside Diphosphate Kinase: Identification Of Residues Involved In Serine Phosphorylation And Oligomerization.; Duplicate proteins: gi|56554367,gi|56554366,gi|56554365,gi|56554364,gi|56554363	TFIAIKPDGVQR	Unambiguous	19	1		High	1	0	1	0.000521	0.00242	237	247	2.66	0	397.88	0	2	672.886	1344.76	0	0.45	2017-12-22	12	22	V
56554368 pdb	1W7W|F Chain F, Structure And Mutational Analysis Of A Plant Mitochondrial Nucleoside Diphosphate Kinase: Identification Of Residues Involved In Serine Phosphorylation And Oligomerization.; Duplicate proteins: gi|56554367,gi|56554366,gi|56554365,gi|56554364,gi|56554363	TFIAIKPDGVQR	Unambiguous	19	1		High	1	0	1	0.000521	0.00392	239	247	2.31	0	405.86	0	2	672.886	1344.76	0	0.54	2017-12-22	12	22	V
56554368 pdb	1W7W|F Chain F, Structure And Mutational Analysis Of A Plant Mitochondrial Nucleoside Diphosphate Kinase: Identification Of Residues Involved In Serine Phosphorylation And Oligomerization.; Duplicate proteins: gi|56554367,gi|56554366,gi|56554365,gi|56554364,gi|56554363	TFIAIKPDGVQR	Unambiguous	19	1		High	1	0	1	0	0.00242	238	250	2.75	0	577.11	0	2	672.886	1344.76	0	0.54	14/22	14	22	V
56554368 pdb	1W7W|F Chain F, Structure And Mutational Analysis Of A Plant Mitochondrial Nucleoside Diphosphate Kinase: Identification Of Residues Involved In Serine Phosphorylation And Oligomerization.; Duplicate proteins: gi|56554367,gi|56554366,gi|56554365,gi|56554364,gi|56554363	GLISEIISR	Unambiguous	19	1		High	1	0	1	0.00591	0.0613	307	300	1.73	0	694.54	0	2	494.296	987.584	0	0.79	2017-12-16	12	16	V
56554368 pdb	1W7W|F Chain F, Structure And Mutational Analysis Of A Plant Mitochondrial Nucleoside Diphosphate Kinase: Identification Of Residues Involved In Serine Phosphorylation And Oligomerization.; Duplicate proteins: gi|56554367,gi|56554366,gi|56554365,gi|56554364,gi|56554363	GLISEIISR	Unambiguous	19	1		High	1	0	1	0.000521	0.00282	263	270	2.58	0	695.26	0	2	494.295	987.583	0	-0.38	2017-12-16	12	16	V
56554368 pdb	1W7W|F Chain F, Structure And Mutational Analysis Of A Plant Mitochondrial Nucleoside Diphosphate Kinase: Identification Of Residues Involved In Serine Phosphorylation And Oligomerization.; Duplicate proteins: gi|56554367,gi|56554366,gi|56554365,gi|56554364,gi|56554363	TFIAIKPDGVQR	Unambiguous	19	1		High	1	0	1	0.000556	0.123	244	247	2.39	0	493.35	0	2	672.885	1344.76	0	-0.82	13/22	13	22	GftR
56554368 pdb	1W7W|F Chain F, Structure And Mutational Analysis Of A Plant Mitochondrial Nucleoside Diphosphate Kinase: Identification Of Residues Involved In Serine Phosphorylation And Oligomerization.; Duplicate proteins: gi|56554367,gi|56554366,gi|56554365,gi|56554364,gi|56554363	GLISEIISR	Unambiguous	19	1		High	1	0	1	0.000556	0.0967	317	308	2.06	0	880.42	0	2	494.295	987.583	0	-0.26	13/16	13	16	GftR
56554368 pdb	1W7W|F Chain F, Structure And Mutational Analysis Of A Plant Mitochondrial Nucleoside Diphosphate Kinase: Identification Of Residues Involved In Serine Phosphorylation And Oligomerization.; Duplicate proteins: gi|56554367,gi|56554366,gi|56554365,gi|56554364,gi|56554363	GLISEIISR	Unambiguous	19	1		High	1	0	1	0.000556	0.0508	311	304	2.89	0	925.32	0	2	494.295	987.583	0	0.05	13/16	13	16	GftR
56554368 pdb	1W7W|F Chain F, Structure And Mutational Analysis Of A Plant Mitochondrial Nucleoside Diphosphate Kinase: Identification Of Residues Involved In Serine Phosphorylation And Oligomerization.; Duplicate proteins: gi|56554367,gi|56554366,gi|56554365,gi|56554364,gi|56554363	NIIHGSDGPETAKDEIK	Unambiguous	7	1		High	1	0	1	0.00206	0.0501	370	337	2.9	0	781.22	1	3	608.643	1823.91	0	-0.06	24/64	24	64	K
56554368 pdb	1W7W|F Chain F, Structure And Mutational Analysis Of A Plant Mitochondrial Nucleoside Diphosphate Kinase: Identification Of Residues Involved In Serine Phosphorylation And Oligomerization.; Duplicate proteins: gi|56554367,gi|56554366,gi|56554365,gi|56554364,gi|56554363	TFIAIKPDGVQR	Unambiguous	19	1		High	1	0	1	0.00109	0.0375	236	235	2.65	0	421.96	0	2	672.886	1344.76	0	1.08	2017-12-22	12	22	K
56554368 pdb	1W7W|F Chain F, Structure And Mutational Analysis Of A Plant Mitochondrial Nucleoside Diphosphate Kinase: Identification Of Residues Involved In Serine Phosphorylation And Oligomerization.; Duplicate proteins: gi|56554367,gi|56554366,gi|56554365,gi|56554364,gi|56554363	TFIAIKPDGVQR	Unambiguous	19	1		High	1	0	1	0.00253	0.061	249	248	1.9	0	118.88	0	3	448.926	1344.76	0	-0.38	11/44	11	44	K
56554368 pdb	1W7W|F Chain F, Structure And Mutational Analysis Of A Plant Mitochondrial Nucleoside Diphosphate Kinase: Identification Of Residues Involved In Serine Phosphorylation And Oligomerization.; Duplicate proteins: gi|56554367,gi|56554366,gi|56554365,gi|56554364,gi|56554363	GLISEIISR	Unambiguous	19	1		High	1	0	1	0.00109	0.0349	308	300	2.08	0	956.73	0	2	494.295	987.584	0	0.24	13/16	13	16	K
56554368 pdb	1W7W|F Chain F, Structure And Mutational Analysis Of A Plant Mitochondrial Nucleoside Diphosphate Kinase: Identification Of Residues Involved In Serine Phosphorylation And Oligomerization.; Duplicate proteins: gi|56554367,gi|56554366,gi|56554365,gi|56554364,gi|56554363	GLISEIISR	Unambiguous	19	1		High	1	0	1	0.00109	0.0345	301	295	2.82	0	1081.59	0	2	494.295	987.584	0	0.17	13/16	13	16	K
56554368 pdb	1W7W|F Chain F, Structure And Mutational Analysis Of A Plant Mitochondrial Nucleoside Diphosphate Kinase: Identification Of Residues Involved In Serine Phosphorylation And Oligomerization.; Duplicate proteins: gi|56554367,gi|56554366,gi|56554365,gi|56554364,gi|56554363	TFIAIKPDGVQR	Unambiguous	19	1		High	1	0	1	0.00703	0.117	231	243	2.41	0	352.69	0	2	672.886	1344.76	0	0.54	2017-11-22	11	22	B
56554368 pdb	1W7W|F Chain F, Structure And Mutational Analysis Of A Plant Mitochondrial Nucleoside Diphosphate Kinase: Identification Of Residues Involved In Serine Phosphorylation And Oligomerization.; Duplicate proteins: gi|56554367,gi|56554366,gi|56554365,gi|56554364,gi|56554363	GLISEIISR	Unambiguous	19	1		High	1	0	1	0	0.00658	284	280	1.97	0	1005.87	0	2	494.295	987.583	0	-0.88	13/16	13	16	B
56554368 pdb	1W7W|F Chain F, Structure And Mutational Analysis Of A Plant Mitochondrial Nucleoside Diphosphate Kinase: Identification Of Residues Involved In Serine Phosphorylation And Oligomerization.; Duplicate proteins: gi|56554367,gi|56554366,gi|56554365,gi|56554364,gi|56554363	GLISEIISR	Unambiguous	19	1		High	1	0	1	0.000438	0.0113	274	278	2.48	0	844.29	0	2	494.295	987.583	0	-0.32	13/16	13	16	B
56554368 pdb	1W7W|F Chain F, Structure And Mutational Analysis Of A Plant Mitochondrial Nucleoside Diphosphate Kinase: Identification Of Residues Involved In Serine Phosphorylation And Oligomerization.; Duplicate proteins: gi|56554367,gi|56554366,gi|56554365,gi|56554364,gi|56554363	TFIAIKPDGVQR	Unambiguous	19	1		High	1	0	1	0.00534	0.0884	620	630	2.1	0	450.83	0	2	672.886	1344.76	0	0.54	2017-12-22	12	22	V
56554368 pdb	1W7W|F Chain F, Structure And Mutational Analysis Of A Plant Mitochondrial Nucleoside Diphosphate Kinase: Identification Of Residues Involved In Serine Phosphorylation And Oligomerization.; Duplicate proteins: gi|56554367,gi|56554366,gi|56554365,gi|56554364,gi|56554363	TFIAIKPDGVQR	Unambiguous	19	1		High	1	0	1	0.00779	0.12	589	610	2.42	0	499.39	0	2	672.886	1344.76	0	0.36	13/22	13	22	V
56554368 pdb	1W7W|F Chain F, Structure And Mutational Analysis Of A Plant Mitochondrial Nucleoside Diphosphate Kinase: Identification Of Residues Involved In Serine Phosphorylation And Oligomerization.; Duplicate proteins: gi|56554367,gi|56554366,gi|56554365,gi|56554364,gi|56554363	GLISEIISR	Unambiguous	19	1		High	1	0	1	0.000373	0.00141	770	766	2.22	0	950.07	0	2	494.295	987.583	0	-0.13	13/16	13	16	V
56554368 pdb	1W7W|F Chain F, Structure And Mutational Analysis Of A Plant Mitochondrial Nucleoside Diphosphate Kinase: Identification Of Residues Involved In Serine Phosphorylation And Oligomerization.; Duplicate proteins: gi|56554367,gi|56554366,gi|56554365,gi|56554364,gi|56554363	GLISEIISR	Unambiguous	19	1		High	1	0	1	0.000373	0.00385	751	756	2.74	0	893.01	0	2	494.296	987.584	0	0.42	13/16	13	16	V
56554368 pdb	1W7W|F Chain F, Structure And Mutational Analysis Of A Plant Mitochondrial Nucleoside Diphosphate Kinase: Identification Of Residues Involved In Serine Phosphorylation And Oligomerization.; Duplicate proteins: gi|56554367,gi|56554366,gi|56554365,gi|56554364,gi|56554363	TFIAIKPDGVQR	Unambiguous	19	1		High	1	0	1	0.0094	0.268	220	224	1.97	0	410.76	0	2	672.885	1344.76	0	0.09	2017-12-22	12	22	GftR
56554368 pdb	1W7W|F Chain F, Structure And Mutational Analysis Of A Plant Mitochondrial Nucleoside Diphosphate Kinase: Identification Of Residues Involved In Serine Phosphorylation And Oligomerization.; Duplicate proteins: gi|56554367,gi|56554366,gi|56554365,gi|56554364,gi|56554363	GLISEIISR	Unambiguous	19	1		High	1	0	1	0.00291	0.132	314	305	2.22	0	892.39	0	2	494.295	987.583	0	-0.07	13/16	13	16	GftR
56554368 pdb	1W7W|F Chain F, Structure And Mutational Analysis Of A Plant Mitochondrial Nucleoside Diphosphate Kinase: Identification Of Residues Involved In Serine Phosphorylation And Oligomerization.; Duplicate proteins: gi|56554367,gi|56554366,gi|56554365,gi|56554364,gi|56554363	GLISEIISR	Unambiguous	19	1		High	1	0	1	0.000595	0.0584	286	281	3.01	0	871.74	0	2	494.295	987.583	0	-0.44	13/16	13	16	GftR
56554368 pdb	1W7W|F Chain F, Structure And Mutational Analysis Of A Plant Mitochondrial Nucleoside Diphosphate Kinase: Identification Of Residues Involved In Serine Phosphorylation And Oligomerization.; Duplicate proteins: gi|56554367,gi|56554366,gi|56554365,gi|56554364,gi|56554363	NIIHGSDGPETAKDEIK	Unambiguous	7	1		High	1	0	1	0	0.00591	370	337	2.93	0	433.87	1	3	608.643	1823.91	0	-0.06	19/64	19	64	K
56554368 pdb	1W7W|F Chain F, Structure And Mutational Analysis Of A Plant Mitochondrial Nucleoside Diphosphate Kinase: Identification Of Residues Involved In Serine Phosphorylation And Oligomerization.; Duplicate proteins: gi|56554367,gi|56554366,gi|56554365,gi|56554364,gi|56554363	NIIHGSDGPETAKDEIK	Unambiguous	7	1		High	1	0	1	0.000531	0.0128	359	319	2.72	0	680.97	1	3	608.642	1823.91	0	-1.16	23/64	23	64	K
56554368 pdb	1W7W|F Chain F, Structure And Mutational Analysis Of A Plant Mitochondrial Nucleoside Diphosphate Kinase: Identification Of Residues Involved In Serine Phosphorylation And Oligomerization.; Duplicate proteins: gi|56554367,gi|56554366,gi|56554365,gi|56554364,gi|56554363	TFIAIKPDGVQR	Unambiguous	19	1		High	1	0	1	0.00249	0.0502	227	223	2.54	0	520.57	0	2	672.885	1344.76	0	0.09	13/22	13	22	K
56554368 pdb	1W7W|F Chain F, Structure And Mutational Analysis Of A Plant Mitochondrial Nucleoside Diphosphate Kinase: Identification Of Residues Involved In Serine Phosphorylation And Oligomerization.; Duplicate proteins: gi|56554367,gi|56554366,gi|56554365,gi|56554364,gi|56554363	TFIAIKPDGVQR	Unambiguous	19	1		High	1	0	1	0	0.00618	218	218	2.7	0	492.57	0	2	672.885	1344.76	0	0.09	13/22	13	22	K
56554368 pdb	1W7W|F Chain F, Structure And Mutational Analysis Of A Plant Mitochondrial Nucleoside Diphosphate Kinase: Identification Of Residues Involved In Serine Phosphorylation And Oligomerization.; Duplicate proteins: gi|56554367,gi|56554366,gi|56554365,gi|56554364,gi|56554363	GLISEIISR	Unambiguous	19	1		High	1	0	1	0	0.000946	284	282	2.47	0	857.53	0	2	494.295	987.583	0	-0.44	13/16	13	16	K
56554368 pdb	1W7W|F Chain F, Structure And Mutational Analysis Of A Plant Mitochondrial Nucleoside Diphosphate Kinase: Identification Of Residues Involved In Serine Phosphorylation And Oligomerization.; Duplicate proteins: gi|56554367,gi|56554366,gi|56554365,gi|56554364,gi|56554363	GLISEIISR	Unambiguous	19	1		High	1	0	1	0	6.47e-05	306	303	3.02	0	904.41	0	2	494.295	987.584	0	0.24	13/16	13	16	K
625990 pir	|B55017 porin, plastid - garden pea	KGFLELGDVNTQLK	Unambiguous	1	1		High	1	0	1	0	9.01e-06	271	268	2.79	0	366.61	1	3	521.291	1561.86	0	-0.25	19/52	19	52	GftR
625990 pir	|B55017 porin, plastid - garden pea	KGFLELGDVNTQLK	Unambiguous	1	1		High	1	0	1	0	1.73e-05	271	268	3.59	0	934.39	1	3	521.291	1561.86	0	-0.13	24/52	24	52	B
625990 pir	|B55017 porin, plastid - garden pea	KGFLELGDVNTQLK	Unambiguous	1	1		High	1	0	1	0.0033	0.0456	292	271	2.44	0	314.34	1	3	521.293	1561.86	0	3.04	20/52	20	52	V
625990 pir	|B55017 porin, plastid - garden pea	KGFLELGDVNTQLK	Unambiguous	1	1		High	1	0	1	0.000373	2.05e-08	763	758	3.24	0	747.2	1	3	521.291	1561.86	0	0.11	23/52	23	52	V
9955324 pdb	1DXL|D Chain D, Dihydrolipoamide Dehydrogenase Of Glycine Decarboxylase From Pisum Sativum; Duplicate proteins: gi|9955323,gi|9955322,gi|9955321	LTVEPSAGGEQTIIEADVVLVSAGR	Unambiguous	4	1		High	1	0	1	0	3.83e-14	206	211	2.95	0	643.08	0	2	1256.17	2511.33	0	0.65	21/48	21	48	B
9955324 pdb	1DXL|D Chain D, Dihydrolipoamide Dehydrogenase Of Glycine Decarboxylase From Pisum Sativum; Duplicate proteins: gi|9955323,gi|9955322,gi|9955321	VVGVDTSGDGVK	Unambiguous	5	1		High	1	0	1	0.00362	0.0875	348	347	1.59	0	279.43	0	2	566.796	1132.58	0	-0.64	2017-12-22	12	22	V
9955324 pdb	1DXL|D Chain D, Dihydrolipoamide Dehydrogenase Of Glycine Decarboxylase From Pisum Sativum; Duplicate proteins: gi|9955323,gi|9955322,gi|9955321	HIIIATGSDVK	Unambiguous	5	1		High	1	0	1	0.000374	0.00605	145	135	2.81	0	774.42	0	2	577.333	1153.66	0	0.25	15/20	15	20	V
9955324 pdb	1DXL|D Chain D, Dihydrolipoamide Dehydrogenase Of Glycine Decarboxylase From Pisum Sativum; Duplicate proteins: gi|9955323,gi|9955322,gi|9955321	HIIIATGSDVK	Unambiguous	5	1		High	1	0	1	0.00192	0.0394	135	126	2.31	0	706.15	0	2	577.333	1153.66	0	0.35	15/20	15	20	V
9955324 pdb	1DXL|D Chain D, Dihydrolipoamide Dehydrogenase Of Glycine Decarboxylase From Pisum Sativum; Duplicate proteins: gi|9955323,gi|9955322,gi|9955321	VGHVDYDKVPGVVYTNPEVASVGK	Unambiguous	4	1		High	1	0	1	0	1.42e-07	374	377	5.24	0	1160.13	1	3	843.771	2529.3	0	-0.6	29/92	29	92	V
9955324 pdb	1DXL|D Chain D, Dihydrolipoamide Dehydrogenase Of Glycine Decarboxylase From Pisum Sativum; Duplicate proteins: gi|9955323,gi|9955322,gi|9955321	TPFTSGLNLDK	Unambiguous	4	1		High	1	0	1	0.00192	0.0372	318	338	2.4	0	520.77	0	2	596.814	1192.62	0	-0.4	2017-12-20	12	20	V
9955324 pdb	1DXL|D Chain D, Dihydrolipoamide Dehydrogenase Of Glycine Decarboxylase From Pisum Sativum; Duplicate proteins: gi|9955323,gi|9955322,gi|9955321	IVSSTGALALSEIPK	Unambiguous	4	1		High	1	0	1	0.000374	0.000769	174	168	2.73	0	539.05	0	2	743.429	1485.85	0	-0.92	15/28	15	28	V
9955324 pdb	1DXL|D Chain D, Dihydrolipoamide Dehydrogenase Of Glycine Decarboxylase From Pisum Sativum; Duplicate proteins: gi|9955323,gi|9955322,gi|9955321	ASGSDENDVVIIGGGPGGYVAAIK	Unambiguous	1	1		High	1	0	1	0	9.22e-05	303	299	3.13	0	622.54	0	2	1123.57	2246.13	0	0.06	17/46	17	46	V
9955324 pdb	1DXL|D Chain D, Dihydrolipoamide Dehydrogenase Of Glycine Decarboxylase From Pisum Sativum; Duplicate proteins: gi|9955323,gi|9955322,gi|9955321	FVSPSEISVDTIEGENTVVK	Unambiguous	3	1		High	1	0	1	0	3.36e-06	316	363	3.48	0	1048.02	0	2	1075.55	2150.09	0	0.02	20/38	20	38	V
9955324 pdb	1DXL|D Chain D, Dihydrolipoamide Dehydrogenase Of Glycine Decarboxylase From Pisum Sativum; Duplicate proteins: gi|9955323,gi|9955322,gi|9955321	FVSPSEISVDTIEGENTVVK	Unambiguous	3	1		High	1	0	1	0	1.78e-06	295	325	3.6	0	1123.82	0	2	1075.55	2150.09	0	0.02	21/38	21	38	V
9955324 pdb	1DXL|D Chain D, Dihydrolipoamide Dehydrogenase Of Glycine Decarboxylase From Pisum Sativum; Duplicate proteins: gi|9955323,gi|9955322,gi|9955321	FVSPSEISVDTIEGENTVVK	Unambiguous	3	1		High	1	0	1	0	0.000244	296	324	3.68	0	717.56	0	2	1075.55	2150.09	0	0.02	18/38	18	38	V
9955324 pdb	1DXL|D Chain D, Dihydrolipoamide Dehydrogenase Of Glycine Decarboxylase From Pisum Sativum; Duplicate proteins: gi|9955323,gi|9955322,gi|9955321	LTVEPSAGGEQTIIEADVVLVSAGR	Unambiguous	4	1		High	1	0	1	0.000708	0.0156	236	248	2.04	0	154.77	0	2	1256.17	2511.33	0	-1.49	11/48	11	48	V
9955324 pdb	1DXL|D Chain D, Dihydrolipoamide Dehydrogenase Of Glycine Decarboxylase From Pisum Sativum; Duplicate proteins: gi|9955323,gi|9955322,gi|9955321	ASGSDENDVVIIGGGPGGYVAAIK	Unambiguous	1	1		High	1	0	1	0	0.000104	303	299	2.88	0	546.79	0	2	1123.57	2246.13	0	0.6	16/46	16	46	K
9955324 pdb	1DXL|D Chain D, Dihydrolipoamide Dehydrogenase Of Glycine Decarboxylase From Pisum Sativum; Duplicate proteins: gi|9955323,gi|9955322,gi|9955321	ASGSDENDVVIIGGGPGGYVAAIK	Unambiguous	1	1		High	1	0	1	0	0.0142	328	313	2.02	0	313.34	0	2	1123.57	2246.13	0	0.6	14/46	14	46	K
9955324 pdb	1DXL|D Chain D, Dihydrolipoamide Dehydrogenase Of Glycine Decarboxylase From Pisum Sativum; Duplicate proteins: gi|9955323,gi|9955322,gi|9955321	HIIIATGSDVK	Unambiguous	5	1		High	1	0	1	0.00309	0.0832	149	134	2.46	0	334.1	0	2	577.332	1153.66	0	0.03	2017-11-20	11	20	B
9955324 pdb	1DXL|D Chain D, Dihydrolipoamide Dehydrogenase Of Glycine Decarboxylase From Pisum Sativum; Duplicate proteins: gi|9955323,gi|9955322,gi|9955321	HIIIATGSDVK	Unambiguous	5	1		High	1	0	1	0.00309	0.0817	150	134	2.92	0	894.24	0	2	577.332	1153.66	0	-0.6	16/20	16	20	B
9955324 pdb	1DXL|D Chain D, Dihydrolipoamide Dehydrogenase Of Glycine Decarboxylase From Pisum Sativum; Duplicate proteins: gi|9955323,gi|9955322,gi|9955321	FVSPSEISVDTIEGENTVVK	Unambiguous	3	1		High	1	0	1	0	0.0086	330	359	2.23	0	534.99	0	2	1075.55	2150.09	0	1.73	15/38	15	38	B
9955324 pdb	1DXL|D Chain D, Dihydrolipoamide Dehydrogenase Of Glycine Decarboxylase From Pisum Sativum; Duplicate proteins: gi|9955323,gi|9955322,gi|9955321	IGVETDKIGR	Unambiguous	5	1		High	1	0	1	0.000521	0.00567	362	373	1.71	0	210.49	1	2	544.309	1087.61	0	-0.24	2017-09-18	9	18	V
9955324 pdb	1DXL|D Chain D, Dihydrolipoamide Dehydrogenase Of Glycine Decarboxylase From Pisum Sativum; Duplicate proteins: gi|9955323,gi|9955322,gi|9955321	IGVETDKLGR	Unambiguous	5	1		High	1	0	1	0.000521	0.00567	362	373	1.71	0	210.49	1	2	544.309	1087.61	0	-0.24	2017-09-18	9	18	V
9955324 pdb	1DXL|D Chain D, Dihydrolipoamide Dehydrogenase Of Glycine Decarboxylase From Pisum Sativum; Duplicate proteins: gi|9955323,gi|9955322,gi|9955321	HIIIATGSDVK	Unambiguous	5	1		High	1	0	1	0.000521	0.00822	149	134	2.13	0	381.65	0	2	577.332	1153.66	0	-0.07	2017-12-20	12	20	V
9955324 pdb	1DXL|D Chain D, Dihydrolipoamide Dehydrogenase Of Glycine Decarboxylase From Pisum Sativum; Duplicate proteins: gi|9955323,gi|9955322,gi|9955321	HIIIATGSDVK	Unambiguous	5	1		High	1	0	1	0.000521	0.00242	147	131	2.47	0	645.26	0	2	577.332	1153.66	0	-0.07	13/20	13	20	V
9955324 pdb	1DXL|D Chain D, Dihydrolipoamide Dehydrogenase Of Glycine Decarboxylase From Pisum Sativum; Duplicate proteins: gi|9955323,gi|9955322,gi|9955321	IVSSTGALALSEIPK	Unambiguous	4	1		High	1	0	1	0.000521	0.00242	177	168	2.34	0	690.94	0	2	743.429	1485.85	0	-1.16	15/28	15	28	V
9955324 pdb	1DXL|D Chain D, Dihydrolipoamide Dehydrogenase Of Glycine Decarboxylase From Pisum Sativum; Duplicate proteins: gi|9955323,gi|9955322,gi|9955321	FVSPSEISVDTIEGENTVVK	Unambiguous	3	1		High	1	0	1	0	2.61e-09	289	316	3.59	0	798.46	0	2	1075.55	2150.09	0	1.95	17/38	17	38	V
9955324 pdb	1DXL|D Chain D, Dihydrolipoamide Dehydrogenase Of Glycine Decarboxylase From Pisum Sativum; Duplicate proteins: gi|9955323,gi|9955322,gi|9955321	FVSPSEISVDTIEGENTVVK	Unambiguous	3	1		High	1	0	1	0	2.32e-05	320	323	2.76	0	401.01	0	2	1075.55	2150.09	0	1.95	14/38	14	38	V
9955324 pdb	1DXL|D Chain D, Dihydrolipoamide Dehydrogenase Of Glycine Decarboxylase From Pisum Sativum; Duplicate proteins: gi|9955323,gi|9955322,gi|9955321	FSTNVSGVYAIGDVIPGPmLAHK	Unambiguous	4	1	M19(Oxidation)	High	1	0	1	0.000521	0.00242	386	347	2.5	0	185.98	0	3	797.08	2389.23	0	1.86	16/88	16	88	V
9955324 pdb	1DXL|D Chain D, Dihydrolipoamide Dehydrogenase Of Glycine Decarboxylase From Pisum Sativum; Duplicate proteins: gi|9955323,gi|9955322,gi|9955321	LTVEPSAGGEQTIIEADVVLVSAGR	Unambiguous	4	1		High	1	0	1	0	4.64e-16	202	181	3.77	0	602.64	0	2	1256.17	2511.34	0	2.79	20/48	20	48	V
9955324 pdb	1DXL|D Chain D, Dihydrolipoamide Dehydrogenase Of Glycine Decarboxylase From Pisum Sativum; Duplicate proteins: gi|9955323,gi|9955322,gi|9955321	HIIIATGSDVK	Unambiguous	5	1		High	1	0	1	0.00158	0.0484	149	135	2.03	0	376.4	0	2	577.333	1153.66	0	0.56	2017-12-20	12	20	K
9955324 pdb	1DXL|D Chain D, Dihydrolipoamide Dehydrogenase Of Glycine Decarboxylase From Pisum Sativum; Duplicate proteins: gi|9955323,gi|9955322,gi|9955321	FVSPSEISVDTIEGENTVVK	Unambiguous	3	1		High	1	0	1	0	5.89e-07	323	351	3.65	0	448.51	0	2	1075.55	2150.09	0	1.73	15/38	15	38	B
9955324 pdb	1DXL|D Chain D, Dihydrolipoamide Dehydrogenase Of Glycine Decarboxylase From Pisum Sativum; Duplicate proteins: gi|9955323,gi|9955322,gi|9955321	FVSPSEISVDTIEGENTVVK	Unambiguous	3	1		High	1	0	1	0	1.89e-08	317	328	3.43	0	675.63	0	2	1075.55	2150.09	0	2.64	19/38	19	38	B
9955324 pdb	1DXL|D Chain D, Dihydrolipoamide Dehydrogenase Of Glycine Decarboxylase From Pisum Sativum; Duplicate proteins: gi|9955323,gi|9955322,gi|9955321	TPFTSGLNLDK	Unambiguous	4	1		High	1	0	1	0.00809	0.129	842	880	2.05	0	529.66	0	2	596.814	1192.62	0	0.63	2017-12-20	12	20	V
9955324 pdb	1DXL|D Chain D, Dihydrolipoamide Dehydrogenase Of Glycine Decarboxylase From Pisum Sativum; Duplicate proteins: gi|9955323,gi|9955322,gi|9955321	IVSSTGALALSEIPK	Unambiguous	4	1		High	1	0	1	0.000373	8.87e-09	489	486	3.2	0	915.03	0	2	743.429	1485.85	0	-1.24	18/28	18	28	V
9955324 pdb	1DXL|D Chain D, Dihydrolipoamide Dehydrogenase Of Glycine Decarboxylase From Pisum Sativum; Duplicate proteins: gi|9955323,gi|9955322,gi|9955321	FVSPSEISVDTIEGENTVVK	Unambiguous	3	1		High	1	0	1	0	1.13e-11	917	907	2.64	0	923.64	0	2	1075.55	2150.1	0	4.23	18/38	18	38	V
9955324 pdb	1DXL|D Chain D, Dihydrolipoamide Dehydrogenase Of Glycine Decarboxylase From Pisum Sativum; Duplicate proteins: gi|9955323,gi|9955322,gi|9955321	FVSPSEISVDTIEGENTVVK	Unambiguous	3	1		High	1	0	1	0	4.12e-16	818	824	4.56	0	1290.99	0	2	1075.55	2150.09	0	1.05	22/38	22	38	V
9955324 pdb	1DXL|D Chain D, Dihydrolipoamide Dehydrogenase Of Glycine Decarboxylase From Pisum Sativum; Duplicate proteins: gi|9955323,gi|9955322,gi|9955321	ASGSDENDVVIIGGGPGGYVAAIK	Unambiguous	1	1		High	1	0	1	0	1.35e-09	794	760	3.93	0	580.88	0	2	1123.57	2246.13	0	0.39	19/46	19	46	V
9955324 pdb	1DXL|D Chain D, Dihydrolipoamide Dehydrogenase Of Glycine Decarboxylase From Pisum Sativum; Duplicate proteins: gi|9955323,gi|9955322,gi|9955321	ASGSDENDVVIIGGGPGGYVAAIK	Unambiguous	1	1		High	1	0	1	0	4.12e-16	818	793	4.34	0	816.91	0	2	1123.57	2246.13	0	0.39	21/46	21	46	V
9955324 pdb	1DXL|D Chain D, Dihydrolipoamide Dehydrogenase Of Glycine Decarboxylase From Pisum Sativum; Duplicate proteins: gi|9955323,gi|9955322,gi|9955321	LTVEPSAGGEQTIIEADVVLVSAGR	Unambiguous	4	1		High	1	0	1	0	4.12e-16	580	548	4.07	0	1361.32	0	2	1256.17	2511.33	0	1.72	25/48	25	48	V
9955324 pdb	1DXL|D Chain D, Dihydrolipoamide Dehydrogenase Of Glycine Decarboxylase From Pisum Sativum; Duplicate proteins: gi|9955323,gi|9955322,gi|9955321	ASGSDENDVVIIGGGPGGYVAAIK	Unambiguous	1	1		High	1	0	1	0	1.04e-15	308	285	4.56	0	649.64	0	2	1123.57	2246.13	0	1.25	19/46	19	46	K
AAB24082.1	ferritin [pea, seed, Peptide Partial, 206 aa] - [259470 gb]	LLNVHSVAER	Unambiguous	3	1		High	1	0	1	0	0.00465	173	181	2.24	0	387.33	0	2	569.322	1137.64	0	-1.21	2017-12-18	12	18	B
AAB24082.1	ferritin [pea, seed, Peptide Partial, 206 aa] - [259470 gb]	LLNVHSVAER	Unambiguous	3	1		High	1	0	1	0	2.81e-06	173	183	2.58	0	435.96	0	2	569.322	1137.64	0	-1.21	2017-12-18	12	18	B
AAB24082.1	ferritin [pea, seed, Peptide Partial, 206 aa] - [259470 gb]	DYLAVPSVPLVSLAR	Unambiguous	5	1		High	1	0	1	0.00204	0.0258	158	156	1.67	0	254.91	0	2	800.46	1599.91	0	1.09	13/28	13	28	B
AAB24082.1	ferritin [pea, seed, Peptide Partial, 206 aa] - [259470 gb]	DYLAVPSVPLVSLAR	Unambiguous	5	1		High	1	0	1	0.00248	0.0429	153	134	2.21	0	272.62	0	2	800.459	1599.91	0	0.09	14/28	14	28	B
AAB24082.1	ferritin [pea, seed, Peptide Partial, 206 aa] - [259470 gb]	LLNVHSVAER	Unambiguous	3	1		High	1	0	1	0.000374	0.000751	156	169	3	0	831.22	0	2	569.322	1137.64	0	0.08	15/18	15	18	V
AAB24082.1	ferritin [pea, seed, Peptide Partial, 206 aa] - [259470 gb]	LLNVHSVAER	Unambiguous	3	1		High	1	0	1	0.000374	0.00112	164	171	2.88	0	713.11	0	2	569.322	1137.64	0	-0.24	14/18	14	18	V
AAB24082.1	ferritin [pea, seed, Peptide Partial, 206 aa] - [259470 gb]	TTAPLTGVIFEPFEEVKK	Unambiguous	1	1		High	1	0	1	0	0.000437	218	227	2.59	0	329.26	1	2	1003.55	2006.08	0	0.16	12/34	12	34	V
AAB24082.1	ferritin [pea, seed, Peptide Partial, 206 aa] - [259470 gb]	TTAPLTGVIFEPFEEVKK	Unambiguous	1	1		High	1	0	1	0.00334	0.0798	246	270	1.48	0	214.34	1	3	669.366	2006.08	0	-0.06	18/68	18	68	V
AAB24082.1	ferritin [pea, seed, Peptide Partial, 206 aa] - [259470 gb]	TTAPLTGVIFEPFEEVKK	Unambiguous	1	1		High	1	0	1	0.000374	0.0049	209	221	3.06	0	289.86	1	2	1003.55	2006.08	0	0.16	12/34	12	34	V
AAB24082.1	ferritin [pea, seed, Peptide Partial, 206 aa] - [259470 gb]	DYLAVPSVPLVSLAR	Unambiguous	5	1		High	1	0	1	0.00137	0.0283	162	161	1.89	0	221.44	0	2	800.46	1599.91	0	0.78	2017-12-28	12	28	V
AAB24082.1	ferritin [pea, seed, Peptide Partial, 206 aa] - [259470 gb]	DYLAVPSVPLVSLAR	Unambiguous	5	1		High	1	0	1	0.000374	0.00405	160	159	2.53	0	266.33	0	2	800.46	1599.91	0	0.78	14/28	14	28	V
AAB24082.1	ferritin [pea, seed, Peptide Partial, 206 aa] - [259470 gb]	DYLAVPSVPLVSLAR	Unambiguous	5	1		High	1	0	1	0.00249	0.0635	167	158	2.59	0	201.43	0	2	800.46	1599.91	0	0.78	2017-12-28	12	28	V
AAB24082.1	ferritin [pea, seed, Peptide Partial, 206 aa] - [259470 gb]	TTAPLTGVIFEPFEEVK	Unambiguous	1	1		High	1	0	1	0	9.06e-05	344	333	2.77	0	725.02	0	2	939.498	1877.99	0	-0.03	17/32	17	32	V
AAB24082.1	ferritin [pea, seed, Peptide Partial, 206 aa] - [259470 gb]	TTAPLTGVIFEPFEEVK	Unambiguous	1	1		High	1	0	1	0	0.000151	373	387	2.7	0	691.01	0	2	939.498	1877.99	0	-0.74	15/32	15	32	V
AAB24082.1	ferritin [pea, seed, Peptide Partial, 206 aa] - [259470 gb]	TTAPLTGVIFEPFEEVK	Unambiguous	1	1		High	1	0	1	0.000374	0.0131	339	356	2.54	0	644.37	0	2	939.498	1877.99	0	-0.74	16/32	16	32	V
AAB24082.1	ferritin [pea, seed, Peptide Partial, 206 aa] - [259470 gb]	DYLAVPSVPLVSLAR	Unambiguous	5	1		High	1	0	1	0.00772	0.0682	160	161	1.37	0	221.51	0	2	800.459	1599.91	0	0.7	2017-12-28	12	28	GftR
AAB24082.1	ferritin [pea, seed, Peptide Partial, 206 aa] - [259470 gb]	DYLAVPSVPLVSLAR	Unambiguous	5	1		High	1	0	1	0.00241	0.0147	177	163	2.55	0	289.91	0	2	800.459	1599.91	0	0.17	15/28	15	28	GftR
AAB24082.1	ferritin [pea, seed, Peptide Partial, 206 aa] - [259470 gb]	TTAPLTGVIFEPFEEVK	Unambiguous	1	1		High	1	0	1	0.00519	0.0349	336	342	1.36	0	271.68	0	2	939.499	1877.99	0	0.82	12/32	12	32	GftR
AAB24082.1	ferritin [pea, seed, Peptide Partial, 206 aa] - [259470 gb]	DYLAVPSVPLVSLAR	Unambiguous	5	1		High	1	0	1	0	0.0115	149	149	2.19	0	286.55	0	2	800.46	1599.91	0	1.39	14/28	14	28	K
AAB24082.1	ferritin [pea, seed, Peptide Partial, 206 aa] - [259470 gb]	LLNVHSVAER	Unambiguous	3	1		High	1	0	1	0	0.0109	157	163	2.94	0	718.91	0	2	569.323	1137.64	0	0.4	14/18	14	18	B
AAB24082.1	ferritin [pea, seed, Peptide Partial, 206 aa] - [259470 gb]	DYLAVPSVPLVSLAR	Unambiguous	5	1		High	1	0	1	0	0.0134	156	141	2.03	0	213.24	0	2	800.459	1599.91	0	-0.13	13/28	13	28	B
AAB24082.1	ferritin [pea, seed, Peptide Partial, 206 aa] - [259470 gb]	DYLAVPSVPLVSLAR	Unambiguous	5	1		High	1	0	1	0	0.00902	162	151	2.26	0	276.11	0	2	800.459	1599.91	0	-0.13	14/28	14	28	B
AAB24082.1	ferritin [pea, seed, Peptide Partial, 206 aa] - [259470 gb]	DYLAVPSVPLVSLAR	Unambiguous	5	1		High	1	0	1	0	0.00348	125	119	2.5	0	350.52	0	2	800.461	1599.92	0	2.84	15/28	15	28	B
AAB24082.1	ferritin [pea, seed, Peptide Partial, 206 aa] - [259470 gb]	LLNVHSVAER	Unambiguous	3	1		High	1	0	1	0	1.64e-05	156	171	2.41	0	630.5	0	2	569.322	1137.64	0	-0.78	14/18	14	18	V
AAB24082.1	ferritin [pea, seed, Peptide Partial, 206 aa] - [259470 gb]	LLNVHSVAER	Unambiguous	3	1		High	1	0	1	0	1.53e-06	158	172	2.61	0	664.17	0	2	569.322	1137.64	0	-0.78	14/18	14	18	V
AAB24082.1	ferritin [pea, seed, Peptide Partial, 206 aa] - [259470 gb]	TTAPLTGVIFEPFEEVKK	Unambiguous	1	1		High	1	0	1	0.000521	0.00242	226	226	2.56	0	321.07	1	2	1003.55	2006.08	0	0.04	13/34	13	34	V
AAB24082.1	ferritin [pea, seed, Peptide Partial, 206 aa] - [259470 gb]	DYLAVPSVPLVSLAR	Unambiguous	5	1		High	1	0	1	0.000521	0.00538	164	163	1.98	0	167.78	0	2	800.459	1599.91	0	0.48	2017-11-28	11	28	V
AAB24082.1	ferritin [pea, seed, Peptide Partial, 206 aa] - [259470 gb]	TTAPLTGVIFEPFEEVK	Unambiguous	1	1		High	1	0	1	0	3.29e-07	337	328	2.89	0	338.32	0	2	939.499	1877.99	0	0.17	13/32	13	32	V
AAB24082.1	ferritin [pea, seed, Peptide Partial, 206 aa] - [259470 gb]	TTAPLTGVIFEPFEEVK	Unambiguous	1	1		High	1	0	1	0.000997	0.0264	334	334	1.75	0	298.35	0	2	939.498	1877.99	0	0.04	11/32	11	32	V
AAB24082.1	ferritin [pea, seed, Peptide Partial, 206 aa] - [259470 gb]	TTAPLTGVIFEPFEEVK	Unambiguous	1	1		High	1	0	1	0.000521	0.00242	347	348	1.78	0	224.16	0	2	939.498	1877.99	0	0.04	9/32	9	32	V
AAB24082.1	ferritin [pea, seed, Peptide Partial, 206 aa] - [259470 gb]	LLNVHSVAER	Unambiguous	3	1		High	1	0	1	0.000556	0.0873	167	181	2.09	0	415.3	0	2	569.322	1137.64	0	-1.1	2017-12-18	12	18	GftR
AAB24082.1	ferritin [pea, seed, Peptide Partial, 206 aa] - [259470 gb]	DYLAVPSVPLVSLAR	Unambiguous	5	1		High	1	0	1	0.00449	0.189	164	162	2.14	0	250.44	0	2	800.459	1599.91	0	0.32	13/28	13	28	GftR
AAB24082.1	ferritin [pea, seed, Peptide Partial, 206 aa] - [259470 gb]	DYLAVPSVPLVSLAR	Unambiguous	5	1		High	1	0	1	0.000556	0.0703	162	155	2.22	0	211.48	0	2	800.459	1599.91	0	0.32	2017-12-28	12	28	GftR
AAB24082.1	ferritin [pea, seed, Peptide Partial, 206 aa] - [259470 gb]	TTAPLTGVIFEPFEEVK	Unambiguous	1	1		High	1	0	1	0	0.0248	330	339	2.09	0	349.78	0	2	939.499	1877.99	0	0.43	11/32	11	32	GftR
AAB24082.1	ferritin [pea, seed, Peptide Partial, 206 aa] - [259470 gb]	TTAPLTGVIFEPFEEVK	Unambiguous	1	1		High	1	0	1	0	0.00298	343	361	3.15	0	456.77	0	2	939.501	1878	0	3.09	14/32	14	32	GftR
AAB24082.1	ferritin [pea, seed, Peptide Partial, 206 aa] - [259470 gb]	DYLAVPSVPLVSLAR	Unambiguous	5	1		High	1	0	1	0.000632	0.00514	158	142	3.24	0	486.21	0	2	800.46	1599.91	0	1.24	17/28	17	28	K
AAB24082.1	ferritin [pea, seed, Peptide Partial, 206 aa] - [259470 gb]	TTAPLTGVIFEPFEEVK	Unambiguous	1	1		High	1	0	1	0.000632	0.00591	357	362	2.97	0	640.38	0	2	939.5	1877.99	0	1.66	15/32	15	32	K
AAB24082.1	ferritin [pea, seed, Peptide Partial, 206 aa] - [259470 gb]	LLNVHSVAER	Unambiguous	3	1		High	1	0	1	0	0.00169	156	172	2.36	0	682.19	0	2	569.322	1137.64	0	-0.46	14/18	14	18	B
AAB24082.1	ferritin [pea, seed, Peptide Partial, 206 aa] - [259470 gb]	LLNVHSVAER	Unambiguous	3	1		High	1	0	1	0	0.00112	154	164	2.44	0	334.75	0	2	569.322	1137.64	0	-0.46	2017-11-18	11	18	B
AAB24082.1	ferritin [pea, seed, Peptide Partial, 206 aa] - [259470 gb]	DYLAVPSVPLVSLAR	Unambiguous	5	1		High	1	0	1	0	0.00327	164	151	1.93	0	301.39	0	2	800.459	1599.91	0	0.4	14/28	14	28	B
AAB24082.1	ferritin [pea, seed, Peptide Partial, 206 aa] - [259470 gb]	DYLAVPSVPLVSLAR	Unambiguous	5	1		High	1	0	1	0.00124	0.0255	174	172	1.91	0	405.47	0	2	800.459	1599.91	0	0.4	16/28	16	28	B
AAB24082.1	ferritin [pea, seed, Peptide Partial, 206 aa] - [259470 gb]	LLNVHSVAER	Unambiguous	3	1		High	1	0	1	0.000373	0.000148	536	556	2.72	0	805.29	0	2	569.322	1137.64	0	-0.46	15/18	15	18	V
AAB24082.1	ferritin [pea, seed, Peptide Partial, 206 aa] - [259470 gb]	LLNVHSVAER	Unambiguous	3	1		High	1	0	1	0.000373	7.64e-06	498	528	2.78	0	812.63	0	2	569.323	1137.64	0	0.19	15/18	15	18	V
AAB24082.1	ferritin [pea, seed, Peptide Partial, 206 aa] - [259470 gb]	TTAPLTGVIFEPFEEVKK	Unambiguous	1	1		High	1	0	1	0.000373	8.83e-06	667	670	3.77	0	515.85	1	2	1003.55	2006.08	0	-0.39	15/34	15	34	V
AAB24082.1	ferritin [pea, seed, Peptide Partial, 206 aa] - [259470 gb]	TTAPLTGVIFEPFEEVKK	Unambiguous	1	1		High	1	0	1	0.000373	0.00334	687	698	2.28	0	272.64	1	2	1003.55	2006.08	0	-0.39	12/34	12	34	V
AAB24082.1	ferritin [pea, seed, Peptide Partial, 206 aa] - [259470 gb]	TTAPLTGVIFEPFEEVKK	Unambiguous	1	1		High	1	0	1	0.00211	0.0378	671	701	1.7	0	255.78	1	3	669.367	2006.09	0	0.67	21/68	21	68	V
AAB24082.1	ferritin [pea, seed, Peptide Partial, 206 aa] - [259470 gb]	DYLAVPSVPLVSLAR	Unambiguous	5	1		High	1	0	1	0.00108	0.0192	403	420	2.27	0	365.65	0	2	800.459	1599.91	0	0.17	16/28	16	28	V
AAB24082.1	ferritin [pea, seed, Peptide Partial, 206 aa] - [259470 gb]	TTAPLTGVIFEPFEEVK	Unambiguous	1	1		High	1	0	1	0	2.94e-09	892	843	3.66	0	535.5	0	2	939.501	1878	0	3.22	15/32	15	32	V
AAB24082.1	ferritin [pea, seed, Peptide Partial, 206 aa] - [259470 gb]	TTAPLTGVIFEPFEEVK	Unambiguous	1	1		High	1	0	1	0.000373	9.89e-09	924	885	2.73	0	709.26	0	2	939.499	1877.99	0	0.75	15/32	15	32	V
AAB24082.1	ferritin [pea, seed, Peptide Partial, 206 aa] - [259470 gb]	LLNVHSVAER	Unambiguous	3	1		High	1	0	1	0.00336	0.155	160	171	2.14	0	318.97	0	2	569.322	1137.64	0	-0.67	2017-10-18	10	18	GftR
AAB24082.1	ferritin [pea, seed, Peptide Partial, 206 aa] - [259470 gb]	DYLAVPSVPLVSLAR	Unambiguous	5	1		High	1	0	1	0.00453	0.201	172	155	1.88	0	228.54	0	2	800.46	1599.91	0	0.78	2017-12-28	12	28	GftR
AAB24082.1	ferritin [pea, seed, Peptide Partial, 206 aa] - [259470 gb]	DYLAVPSVPLVSLAR	Unambiguous	5	1		High	1	0	1	0.000595	0.0374	166	170	2.75	0	289.53	0	2	800.46	1599.91	0	0.78	14/28	14	28	GftR
AAB24082.1	ferritin [pea, seed, Peptide Partial, 206 aa] - [259470 gb]	TTAPLTGVIFEPFEEVK	Unambiguous	1	1		High	1	0	1	0.000595	0.0222	354	360	2.72	0	602.67	0	2	939.498	1877.99	0	-0.68	15/32	15	32	GftR
AAB24082.1	ferritin [pea, seed, Peptide Partial, 206 aa] - [259470 gb]	DYLAVPSVPLVSLAR	Unambiguous	5	1		High	1	0	1	0	0.000449	187	183	2.28	0	261.25	0	2	800.461	1599.91	0	2.15	14/28	14	28	K
AAX86047.1	tubulin A [Glycine max] - [62546341 gb]|tubulin A [Glycine max]; Duplicate proteins: Q2TFP2| - [62546341 gb]	AVFVDLEPTVIDEVR	Unambiguous	12	1		High	1	0	1	0	5.37e-16	272	281	4.28	0	939.05	0	2	851.458	1701.91	0	1.18	20/28	20	28	B
AAX86047.1	tubulin A [Glycine max] - [62546341 gb]|tubulin A [Glycine max]; Duplicate proteins: Q2TFP2| - [62546341 gb]	AVFVDLEPTVIDEVR	Unambiguous	12	1		High	1	0	1	0	7.22e-10	317	312	2.88	0	405.04	0	2	851.458	1701.91	0	1.54	13/28	13	28	B
AAX86047.1	tubulin A [Glycine max] - [62546341 gb]|tubulin A [Glycine max]; Duplicate proteins: Q2TFP2| - [62546341 gb]	AVFVDLEPTVIDEVR	Unambiguous	12	1		High	1	0	1	0	8.27e-10	312	308	3.1	0	665.54	0	2	851.458	1701.91	0	1.54	17/28	17	28	B
AAX86047.1	tubulin A [Glycine max] - [62546341 gb]|tubulin A [Glycine max]; Duplicate proteins: Q2TFP2| - [62546341 gb]	LISQIISSLTTSLR	Unambiguous	12	1		High	1	0	1	0	3.96e-09	51	50	3.16	0	1095.89	0	2	766.458	1531.91	0	1.91	18/26	18	26	B
AAX86047.1	tubulin A [Glycine max] - [62546341 gb]|tubulin A [Glycine max]; Duplicate proteins: Q2TFP2| - [62546341 gb]	LISQIISSLTTSLR	Unambiguous	12	1		High	1	0	1	0	2.74e-07	56	57	2.99	0	1192.18	0	2	766.458	1531.91	0	1.91	18/26	18	26	B
AAX86047.1	tubulin A [Glycine max] - [62546341 gb]|tubulin A [Glycine max]; Duplicate proteins: Q2TFP2| - [62546341 gb]	AVFVDLEPTVIDEVR	Unambiguous	12	1		High	1	0	1	0	7.77e-06	297	297	4.49	0	871.32	0	2	851.457	1701.91	0	0.82	20/28	20	28	V
AAX86047.1	tubulin A [Glycine max] - [62546341 gb]|tubulin A [Glycine max]; Duplicate proteins: Q2TFP2| - [62546341 gb]	AVFVDLEPTVIDEVR	Unambiguous	12	1		High	1	0	1	0.000374	0.000537	303	304	3.29	0	845.86	0	2	851.457	1701.91	0	0.82	19/28	19	28	V
AAX86047.1	tubulin A [Glycine max] - [62546341 gb]|tubulin A [Glycine max]; Duplicate proteins: Q2TFP2| - [62546341 gb]	AVFVDLEPTVIDEVR	Unambiguous	12	1		High	1	0	1	0	0.000137	279	275	3.03	0	522.4	0	2	851.458	1701.91	0	1.33	15/28	15	28	V
AAX86047.1	tubulin A [Glycine max] - [62546341 gb]|tubulin A [Glycine max]; Duplicate proteins: Q2TFP2| - [62546341 gb]	LISQIISSLTTSLR	Unambiguous	12	1		High	1	0	1	0.000374	0.00335	64	66	2.79	0	978.17	0	2	766.457	1531.91	0	0.8	16/26	16	26	V
AAX86047.1	tubulin A [Glycine max] - [62546341 gb]|tubulin A [Glycine max]; Duplicate proteins: Q2TFP2| - [62546341 gb]	LISQIISSLTTSLR	Unambiguous	12	1		High	1	0	1	0	0.000219	51	55	3.22	0	1436.44	0	2	766.457	1531.91	0	1.44	19/26	19	26	V
AAX86047.1	tubulin A [Glycine max] - [62546341 gb]|tubulin A [Glycine max]; Duplicate proteins: Q2TFP2| - [62546341 gb]	AVFVDLEPTVIDEVR	Unambiguous	12	1		High	1	0	1	0	1.05e-13	309	313	3.84	0	746.73	0	2	851.458	1701.91	0	1.54	18/28	18	28	GftR
AAX86047.1	tubulin A [Glycine max] - [62546341 gb]|tubulin A [Glycine max]; Duplicate proteins: Q2TFP2| - [62546341 gb]	AVFVDLEPTVIDEVR	Unambiguous	12	1		High	1	0	1	0	0.00405	315	321	2.53	0	664.9	0	2	851.458	1701.91	0	1.54	17/28	17	28	GftR
AAX86047.1	tubulin A [Glycine max] - [62546341 gb]|tubulin A [Glycine max]; Duplicate proteins: Q2TFP2| - [62546341 gb]	LISQIISSLTTSLR	Unambiguous	12	1		High	1	0	1	0	2.01e-06	61	65	2.81	0	729.25	0	2	766.457	1531.91	0	1.12	16/26	16	26	GftR
AAX86047.1	tubulin A [Glycine max] - [62546341 gb]|tubulin A [Glycine max]; Duplicate proteins: Q2TFP2| - [62546341 gb]	AVFVDLEPTVIDEVR	Unambiguous	12	1		High	1	0	1	0	0.00288	320	320	2.48	0	446.28	0	2	851.458	1701.91	0	2.26	13/28	13	28	K
AAX86047.1	tubulin A [Glycine max] - [62546341 gb]|tubulin A [Glycine max]; Duplicate proteins: Q2TFP2| - [62546341 gb]	AVFVDLEPTVIDEVR	Unambiguous	12	1		High	1	0	1	0	0.000786	328	325	3.66	0	924.28	0	2	851.458	1701.91	0	2.26	19/28	19	28	K
AAX86047.1	tubulin A [Glycine max] - [62546341 gb]|tubulin A [Glycine max]; Duplicate proteins: Q2TFP2| - [62546341 gb]	AVFVDLEPTVIDEVR	Unambiguous	12	1		High	1	0	1	0	9.6e-07	301	302	3.77	0	904.43	0	2	851.457	1701.91	0	0.75	20/28	20	28	K
AAX86047.1	tubulin A [Glycine max] - [62546341 gb]|tubulin A [Glycine max]; Duplicate proteins: Q2TFP2| - [62546341 gb]	LISQIISSLTTSLR	Unambiguous	12	1		High	1	0	1	0	0.00597	66	66	3	0	509.7	0	2	766.457	1531.91	0	0.96	14/26	14	26	K
AAX86047.1	tubulin A [Glycine max] - [62546341 gb]|tubulin A [Glycine max]; Duplicate proteins: Q2TFP2| - [62546341 gb]	AVFVDLEPTVIDEVR	Unambiguous	12	1		High	1	0	1	0	0.00178	306	310	3.42	0	587.12	0	2	851.457	1701.91	0	-0.04	15/28	15	28	B
AAX86047.1	tubulin A [Glycine max] - [62546341 gb]|tubulin A [Glycine max]; Duplicate proteins: Q2TFP2| - [62546341 gb]	AVFVDLEPTVIDEVR	Unambiguous	12	1		High	1	0	1	0	0.0205	305	305	2.36	0	327.68	0	2	851.457	1701.91	0	-0.04	2017-12-28	12	28	B
AAX86047.1	tubulin A [Glycine max] - [62546341 gb]|tubulin A [Glycine max]; Duplicate proteins: Q2TFP2| - [62546341 gb]	AVFVDLEPTVIDEVR	Unambiguous	12	1		High	1	0	1	0	0.000113	298	310	3.33	0	581.64	0	2	851.457	1701.91	0	0.82	16/28	16	28	B
AAX86047.1	tubulin A [Glycine max] - [62546341 gb]|tubulin A [Glycine max]; Duplicate proteins: Q2TFP2| - [62546341 gb]	AVFVDLEPTVIDEVR	Unambiguous	12	1		High	1	0	1	0	0.0106	301	293	2.44	0	483.56	0	2	851.457	1701.91	0	0.32	14/28	14	28	B
AAX86047.1	tubulin A [Glycine max] - [62546341 gb]|tubulin A [Glycine max]; Duplicate proteins: Q2TFP2| - [62546341 gb]	LISQIISSLTTSLR	Unambiguous	12	1		High	1	0	1	0	0.000511	58	61	3.15	0	577.87	0	2	766.457	1531.91	0	0.72	16/26	16	26	B
AAX86047.1	tubulin A [Glycine max] - [62546341 gb]|tubulin A [Glycine max]; Duplicate proteins: Q2TFP2| - [62546341 gb]	LISQIISSLTTSLR	Unambiguous	12	1		High	1	0	1	0	1.25e-05	46	49	2.21	0	790.52	0	2	766.459	1531.91	0	2.95	18/26	18	26	B
AAX86047.1	tubulin A [Glycine max] - [62546341 gb]|tubulin A [Glycine max]; Duplicate proteins: Q2TFP2| - [62546341 gb]	LISQIISSLTTSLR	Unambiguous	12	1		High	1	0	1	0.00643	0.104	90	93	2.57	0	546.88	0	2	766.455	1531.9	0	-2.31	13/26	13	26	B
AAX86047.1	tubulin A [Glycine max] - [62546341 gb]|tubulin A [Glycine max]; Duplicate proteins: Q2TFP2| - [62546341 gb]	AVFVDLEPTVIDEVR	Unambiguous	12	1		High	1	0	1	0	4.78e-08	310	310	2.6	0	548.6	0	2	851.458	1701.91	0	1.54	15/28	15	28	V
AAX86047.1	tubulin A [Glycine max] - [62546341 gb]|tubulin A [Glycine max]; Duplicate proteins: Q2TFP2| - [62546341 gb]	AVFVDLEPTVIDEVR	Unambiguous	12	1		High	1	0	1	0	8.06e-16	292	291	3.9	0	1093.77	0	2	851.456	1701.91	0	-0.25	20/28	20	28	V
AAX86047.1	tubulin A [Glycine max] - [62546341 gb]|tubulin A [Glycine max]; Duplicate proteins: Q2TFP2| - [62546341 gb]	AVFVDLEPTVIDEVR	Unambiguous	12	1		High	1	0	1	0	2.89e-14	282	285	3.74	0	932.27	0	2	851.456	1701.91	0	-0.25	19/28	19	28	V
AAX86047.1	tubulin A [Glycine max] - [62546341 gb]|tubulin A [Glycine max]; Duplicate proteins: Q2TFP2| - [62546341 gb]	LISQIISSLTTSLR	Unambiguous	12	1		High	1	0	1	0	1.46e-09	69	68	2.84	0	766.57	0	2	766.457	1531.91	0	0.64	16/26	16	26	V
AAX86047.1	tubulin A [Glycine max] - [62546341 gb]|tubulin A [Glycine max]; Duplicate proteins: Q2TFP2| - [62546341 gb]	LISQIISSLTTSLR	Unambiguous	12	1		High	1	0	1	0	1.1e-09	73	71	3.25	0	797.37	0	2	766.457	1531.91	0	0.64	17/26	17	26	V
AAX86047.1	tubulin A [Glycine max] - [62546341 gb]|tubulin A [Glycine max]; Duplicate proteins: Q2TFP2| - [62546341 gb]	AVFVDLEPTVIDEVR	Unambiguous	12	1		High	1	0	1	0	0.00678	321	331	3.52	0	919.66	0	2	851.457	1701.91	0	0.68	19/28	19	28	GftR
AAX86047.1	tubulin A [Glycine max] - [62546341 gb]|tubulin A [Glycine max]; Duplicate proteins: Q2TFP2| - [62546341 gb]	AVFVDLEPTVIDEVR	Unambiguous	12	1		High	1	0	1	0	0.00466	291	287	3.66	0	588.53	0	2	851.457	1701.91	0	0.97	16/28	16	28	GftR
AAX86047.1	tubulin A [Glycine max] - [62546341 gb]|tubulin A [Glycine max]; Duplicate proteins: Q2TFP2| - [62546341 gb]	AVFVDLEPTVIDEVR	Unambiguous	12	1		High	1	0	1	0	0.008	278	271	2.79	0	539	0	2	851.458	1701.91	0	1.33	15/28	15	28	GftR
AAX86047.1	tubulin A [Glycine max] - [62546341 gb]|tubulin A [Glycine max]; Duplicate proteins: Q2TFP2| - [62546341 gb]	LISQIISSLTTSLR	Unambiguous	12	1		High	1	0	1	0	0.0117	62	62	2.54	0	986.38	0	2	766.457	1531.91	0	1.04	17/26	17	26	GftR
AAX86047.1	tubulin A [Glycine max] - [62546341 gb]|tubulin A [Glycine max]; Duplicate proteins: Q2TFP2| - [62546341 gb]	AVFVDLEPTVIDEVR	Unambiguous	12	1		High	1	0	1	0.000632	0.0048	318	323	3.53	0	595.07	0	2	851.458	1701.91	0	2.26	17/28	17	28	K
AAX86047.1	tubulin A [Glycine max] - [62546341 gb]|tubulin A [Glycine max]; Duplicate proteins: Q2TFP2| - [62546341 gb]	AVFVDLEPTVIDEVR	Unambiguous	12	1		High	1	0	1	0.000632	0.00365	321	324	2.78	0	515.31	0	2	851.458	1701.91	0	2.26	15/28	15	28	K
AAX86047.1	tubulin A [Glycine max] - [62546341 gb]|tubulin A [Glycine max]; Duplicate proteins: Q2TFP2| - [62546341 gb]	AVFVDLEPTVIDEVR	Unambiguous	12	1		High	1	0	1	0	0.000567	306	314	3.55	0	816.21	0	2	851.457	1701.91	0	0.82	19/28	19	28	K
AAX86047.1	tubulin A [Glycine max] - [62546341 gb]|tubulin A [Glycine max]; Duplicate proteins: Q2TFP2| - [62546341 gb]	AVFVDLEPTVIDEVR	Unambiguous	12	1		High	1	0	1	0	5.75e-07	272	277	3.26	0	714.04	0	2	851.458	1701.91	0	1.33	18/28	18	28	B
AAX86047.1	tubulin A [Glycine max] - [62546341 gb]|tubulin A [Glycine max]; Duplicate proteins: Q2TFP2| - [62546341 gb]	AVFVDLEPTVIDEVR	Unambiguous	12	1		High	1	0	1	0	1.18e-05	273	272	3.76	0	827.56	0	2	851.458	1701.91	0	1.33	19/28	19	28	B
AAX86047.1	tubulin A [Glycine max] - [62546341 gb]|tubulin A [Glycine max]; Duplicate proteins: Q2TFP2| - [62546341 gb]	AVFVDLEPTVIDEVR	Unambiguous	12	1		High	1	0	1	0	4.48e-09	268	277	4.53	0	1222.64	0	2	851.458	1701.91	0	1.18	21/28	21	28	B
AAX86047.1	tubulin A [Glycine max] - [62546341 gb]|tubulin A [Glycine max]; Duplicate proteins: Q2TFP2| - [62546341 gb]	LISQIISSLTTSLR	Unambiguous	12	1		High	1	0	1	0	0.000416	64	68	2.94	0	988.3	0	2	766.457	1531.91	0	0.72	17/26	17	26	B
AAX86047.1	tubulin A [Glycine max] - [62546341 gb]|tubulin A [Glycine max]; Duplicate proteins: Q2TFP2| - [62546341 gb]	LISQIISSLTTSLR	Unambiguous	12	1		High	1	0	1	0	1.16e-05	64	64	3.88	0	955.58	0	2	766.457	1531.91	0	0.72	17/26	17	26	B
AAX86047.1	tubulin A [Glycine max] - [62546341 gb]|tubulin A [Glycine max]; Duplicate proteins: Q2TFP2| - [62546341 gb]	AVFVDLEPTVIDEVR	Unambiguous	12	1		High	1	0	1	0	1.09e-10	777	791	3.78	0	658.31	0	2	851.457	1701.91	0	0.11	18/28	18	28	V
AAX86047.1	tubulin A [Glycine max] - [62546341 gb]|tubulin A [Glycine max]; Duplicate proteins: Q2TFP2| - [62546341 gb]	AVFVDLEPTVIDEVR	Unambiguous	12	1		High	1	0	1	0.000373	1.96e-07	776	776	3.83	0	654.77	0	2	851.457	1701.91	0	0.11	18/28	18	28	V
AAX86047.1	tubulin A [Glycine max] - [62546341 gb]|tubulin A [Glycine max]; Duplicate proteins: Q2TFP2| - [62546341 gb]	AVFVDLEPTVIDEVR	Unambiguous	12	1		High	1	0	1	0.000373	8.22e-06	779	786	3.14	0	461.89	0	2	851.457	1701.91	0	0.32	15/28	15	28	V
AAX86047.1	tubulin A [Glycine max] - [62546341 gb]|tubulin A [Glycine max]; Duplicate proteins: Q2TFP2| - [62546341 gb]	LISQIISSLTTSLR	Unambiguous	12	1		High	1	0	1	0.000373	8.07e-06	191	217	2.96	0	827.12	0	2	766.458	1531.91	0	1.59	16/26	16	26	V
AAX86047.1	tubulin A [Glycine max] - [62546341 gb]|tubulin A [Glycine max]; Duplicate proteins: Q2TFP2| - [62546341 gb]	LISQIISSLTTSLR	Unambiguous	12	1		High	1	0	1	0	8.91e-12	208	232	4.13	0	1414.68	0	2	766.457	1531.91	0	0.88	18/26	18	26	V
AAX86047.1	tubulin A [Glycine max] - [62546341 gb]|tubulin A [Glycine max]; Duplicate proteins: Q2TFP2| - [62546341 gb]	AVFVDLEPTVIDEVR	Unambiguous	12	1		High	1	0	1	0.000595	0.0525	302	302	2.5	0	230.13	0	2	851.457	1701.91	0	0.75	2017-10-28	10	28	GftR
AAX86047.1	tubulin A [Glycine max] - [62546341 gb]|tubulin A [Glycine max]; Duplicate proteins: Q2TFP2| - [62546341 gb]	AVFVDLEPTVIDEVR	Unambiguous	12	1		High	1	0	1	0	0.00046	298	304	4.48	0	692.86	0	2	851.457	1701.91	0	0.39	18/28	18	28	GftR
AAX86047.1	tubulin A [Glycine max] - [62546341 gb]|tubulin A [Glycine max]; Duplicate proteins: Q2TFP2| - [62546341 gb]	AVFVDLEPTVIDEVR	Unambiguous	12	1		High	1	0	1	0	0.00264	291	282	3.94	0	811.88	0	2	851.457	1701.91	0	0.39	18/28	18	28	GftR
AAX86047.1	tubulin A [Glycine max] - [62546341 gb]|tubulin A [Glycine max]; Duplicate proteins: Q2TFP2| - [62546341 gb]	LISQIISSLTTSLR	Unambiguous	12	1		High	1	0	1	0.000595	0.0506	75	71	2.28	0	767.71	0	2	766.457	1531.91	0	0.24	15/26	15	26	GftR
AAX86047.1	tubulin A [Glycine max] - [62546341 gb]|tubulin A [Glycine max]; Duplicate proteins: Q2TFP2| - [62546341 gb]	AVFVDLEPTVIDEVR	Unambiguous	12	1		High	1	0	1	0	2.02e-13	312	317	4.18	0	732.62	0	2	851.458	1701.91	0	1.61	18/28	18	28	K
AAX86047.1	tubulin A [Glycine max] - [62546341 gb]|tubulin A [Glycine max]; Duplicate proteins: Q2TFP2| - [62546341 gb]	AVFVDLEPTVIDEVR	Unambiguous	12	1		High	1	0	1	0	1.15e-06	310	306	2.75	0	396.87	0	2	851.458	1701.91	0	1.61	13/28	13	28	K
AAX86047.1	tubulin A [Glycine max] - [62546341 gb]|tubulin A [Glycine max]; Duplicate proteins: Q2TFP2| - [62546341 gb]	LISQIISSLTTSLR	Unambiguous	12	1		High	1	0	1	0	4.12e-06	73	68	2.67	0	691.45	0	2	766.456	1531.9	0	-0.88	16/26	16	26	K
ABD28464.1	Ribosomal protein L30 [Medicago truncatula] - [87162669 gb]|Ribosomal protein L30 [Medicago truncatula]; Duplicate proteins: Q2HVI3| - [87162669 gb]	EANNFLWPFK	Unambiguous	13	1		High	1	0	1	0.00222	0.0552	367	310	1.93	0	482.86	0	2	633.32	1265.63	0	1.16	2017-10-18	10	18	V
ABD28464.1	Ribosomal protein L30 [Medicago truncatula] - [87162669 gb]|Ribosomal protein L30 [Medicago truncatula]; Duplicate proteins: Q2HVI3| - [87162669 gb]	EANNFLWPFK	Unambiguous	13	1		High	1	0	1	0.00192	0.0356	338	303	2.2	0	624.48	0	2	633.32	1265.63	0	1.16	2017-12-18	12	18	V
ABD28464.1	Ribosomal protein L30 [Medicago truncatula] - [87162669 gb]|Ribosomal protein L30 [Medicago truncatula]; Duplicate proteins: Q2HVI3| - [87162669 gb]	IALTDNSIIEQVLGK	Unambiguous	13	1		High	1	0	1	0	4e-05	131	145	3.27	0	814.15	0	2	807.46	1613.91	0	1.51	17/28	17	28	V
ABD28464.1	Ribosomal protein L30 [Medicago truncatula] - [87162669 gb]|Ribosomal protein L30 [Medicago truncatula]; Duplicate proteins: Q2HVI3| - [87162669 gb]	IALTDNSIIEQVLGK	Unambiguous	13	1		High	1	0	1	0	5.63e-06	133	143	4.8	0	1780.92	0	2	807.46	1613.91	0	1.51	21/28	21	28	V
ABD28464.1	Ribosomal protein L30 [Medicago truncatula] - [87162669 gb]|Ribosomal protein L30 [Medicago truncatula]; Duplicate proteins: Q2HVI3| - [87162669 gb]	IALTDNSIIEQVLGK	Unambiguous	13	1		High	1	0	1	0	8.49e-14	167	169	3.23	0	952.27	0	2	807.46	1613.91	0	0.68	18/28	18	28	V
ABD28464.1	Ribosomal protein L30 [Medicago truncatula] - [87162669 gb]|Ribosomal protein L30 [Medicago truncatula]; Duplicate proteins: Q2HVI3| - [87162669 gb]	IALTDNSIIEQVLGK	Unambiguous	13	1		High	1	0	1	0	8.51e-10	136	146	3.49	0	1288.18	0	2	807.46	1613.91	0	1.36	19/28	19	28	V
ABD28464.1	Ribosomal protein L30 [Medicago truncatula] - [87162669 gb]|Ribosomal protein L30 [Medicago truncatula]; Duplicate proteins: Q2HVI3| - [87162669 gb]	IALTDNSIIEQVLGK	Unambiguous	13	1		High	1	0	1	0.000632	0.00786	178	176	1.86	0	683.74	0	2	807.46	1613.91	0	0.53	14/28	14	28	K
ABD28464.1	Ribosomal protein L30 [Medicago truncatula] - [87162669 gb]|Ribosomal protein L30 [Medicago truncatula]; Duplicate proteins: Q2HVI3| - [87162669 gb]	IALTDNSIIEQVLGK	Unambiguous	13	1		High	1	0	1	0	3.58e-06	213	208	2.93	0	616.35	0	2	807.457	1613.91	0	-2.12	16/28	16	28	B
ABD28464.1	Ribosomal protein L30 [Medicago truncatula] - [87162669 gb]|Ribosomal protein L30 [Medicago truncatula]; Duplicate proteins: Q2HVI3| - [87162669 gb]	EANNFLWPFK	Unambiguous	13	1		High	1	0	1	0.000373	0.0121	796	755	1.9	0	573.09	0	2	633.32	1265.63	0	0.29	2017-12-18	12	18	V
ABD28464.1	Ribosomal protein L30 [Medicago truncatula] - [87162669 gb]|Ribosomal protein L30 [Medicago truncatula]; Duplicate proteins: Q2HVI3| - [87162669 gb]	EANNFLWPFK	Unambiguous	13	1		High	1	0	1	0.00142	0.0243	821	768	2.34	0	624.39	0	2	633.32	1265.63	0	0.49	2017-12-18	12	18	V
ABD28464.1	Ribosomal protein L30 [Medicago truncatula] - [87162669 gb]|Ribosomal protein L30 [Medicago truncatula]; Duplicate proteins: Q2HVI3| - [87162669 gb]	IALTDNSIIEQVLGK	Unambiguous	13	1		High	1	0	1	0	5.71e-12	443	442	4.49	0	1586.76	0	2	807.459	1613.91	0	-0.08	19/28	19	28	V
ABD28464.1	Ribosomal protein L30 [Medicago truncatula] - [87162669 gb]|Ribosomal protein L30 [Medicago truncatula]; Duplicate proteins: Q2HVI3| - [87162669 gb]	IALTDNSIIEQVLGK	Unambiguous	13	1		High	1	0	1	0	2.36e-12	493	477	3.66	0	1399.55	0	2	807.459	1613.91	0	-0.08	20/28	20	28	V
ABD28464.1	Ribosomal protein L30 [Medicago truncatula] - [87162669 gb]|Ribosomal protein L30 [Medicago truncatula]; Duplicate proteins: Q2HVI3| - [87162669 gb]	IALTDNSIIEQVLGK	Unambiguous	13	1		High	1	0	1	0.000595	0.0336	175	180	2.31	0	249.34	0	2	807.458	1613.91	0	-1.06	2017-11-28	11	28	GftR
ABD32895.1	Heat shock protein Hsp70 [Medicago truncatula] - [87241037 gb]|Heat shock protein Hsp70 [Medicago truncatula]; Duplicate proteins: Q2HT97| - [87241037 gb]	TTPSYVAFTDSER	Unambiguous	28	1		High	1	0	1	0.000374	0.00705	115	124	1.92	0	290.6	0	2	737.346	1473.68	0	-1.21	2017-12-24	12	24	V
ABD32895.1	Heat shock protein Hsp70 [Medicago truncatula] - [87241037 gb]|Heat shock protein Hsp70 [Medicago truncatula]; Duplicate proteins: Q2HT97| - [87241037 gb]	TTPSYVAFTDSER	Unambiguous	28	1		High	1	0	1	0.00331	0.021	114	114	1.78	0	488.89	0	2	737.346	1473.68	0	-0.96	15/24	15	24	GftR
ABD32895.1	Heat shock protein Hsp70 [Medicago truncatula] - [87241037 gb]|Heat shock protein Hsp70 [Medicago truncatula]; Duplicate proteins: Q2HT97| - [87241037 gb]	TTPSYVAFTDSER	Unambiguous	28	1		High	1	0	1	0.0007	0.0111	113	116	1.99	0	234.96	0	2	737.346	1473.68	0	-0.96	2017-12-24	12	24	GftR
ABD32895.1	Heat shock protein Hsp70 [Medicago truncatula] - [87241037 gb]|Heat shock protein Hsp70 [Medicago truncatula]; Duplicate proteins: Q2HT97| - [87241037 gb]	TTPSYVAFTDSER	Unambiguous	28	1		High	1	0	1	0.00629	0.214	111	119	1.5	0	317.6	0	2	737.346	1473.69	0	-0.21	13/24	13	24	GftR
ABD32895.1	Heat shock protein Hsp70 [Medicago truncatula] - [87241037 gb]|Heat shock protein Hsp70 [Medicago truncatula]; Duplicate proteins: Q2HT97| - [87241037 gb]	TTPSYVAFTDSER	Unambiguous	28	1		High	1	0	1	0	0.000665	125	133	1.7	0	452.1	0	2	737.344	1473.68	0	-2.7	15/24	15	24	B
ABD32895.1	Heat shock protein Hsp70 [Medicago truncatula] - [87241037 gb]|Heat shock protein Hsp70 [Medicago truncatula]; Duplicate proteins: Q2HT97| - [87241037 gb]	TTPSYVAFTDSER	Unambiguous	28	1		High	1	0	1	0.00108	0.0158	352	379	1.71	0	241.08	0	2	737.345	1473.68	0	-2.61	2017-11-24	11	24	V
ABD32895.1	Heat shock protein Hsp70 [Medicago truncatula] - [87241037 gb]|Heat shock protein Hsp70 [Medicago truncatula]; Duplicate proteins: Q2HT97| - [87241037 gb]	NAVVTVPAYFNDSQR	Unambiguous	69	1		High	1	0	1	0.00377	0.0612	780	826	1.9	0	287.92	0	2	840.921	1680.83	0	-0.02	14/28	14	28	V
ABD33430.1	Translation protein SH3-like [Medicago truncatula] - [87241572 gb]	ATLVVGNVLPIR	Unambiguous	7	1		High	1	0	1	0.00204	0.0299	35	52	2.03	0	1019.58	0	2	626.393	1251.78	0	-0.12	15/22	15	22	B
ABD33430.1	Translation protein SH3-like [Medicago truncatula] - [87241572 gb]	ATLVVGNVLPLR	Unambiguous	7	1		High	1	0	1	0.00204	0.0299	35	52	2.03	0	1019.58	0	2	626.393	1251.78	0	-0.12	15/22	15	22	B
ABD33430.1	Translation protein SH3-like [Medicago truncatula] - [87241572 gb]	SLDFGER	Unambiguous	4	1		High	1	0	1	0.00611	0.114	308	332	1.62	0	497.97	0	2	412.201	823.395	0	0.09	2017-10-12	10	12	V
ABD33430.1	Translation protein SH3-like [Medicago truncatula] - [87241572 gb]	GVVTDVIHDPGR	Unambiguous	3	1		High	1	0	1	0.000374	0.00371	263	312	2.68	0	664.96	0	2	632.836	1264.66	0	0.08	15/22	15	22	V
ABD33430.1	Translation protein SH3-like [Medicago truncatula] - [87241572 gb]	ASGDYAIVISHNPDNDTSR	Unambiguous	7	1		High	1	0	1	0.000708	0.0147	150	164	1.94	0	273.51	0	3	677.984	2031.94	0	-0.26	17/72	17	72	V
ABD33430.1	Translation protein SH3-like [Medicago truncatula] - [87241572 gb]	ATLVVGNVLPIR	Unambiguous	7	1		High	1	0	1	0.00418	0.0956	36	52	1.56	0	920.24	0	2	626.393	1251.78	0	0.46	15/22	15	22	V
ABD33430.1	Translation protein SH3-like [Medicago truncatula] - [87241572 gb]	ATLVVGNVLPLR	Unambiguous	7	1		High	1	0	1	0.00418	0.0956	36	52	1.56	0	920.24	0	2	626.393	1251.78	0	0.46	15/22	15	22	V
ABD33430.1	Translation protein SH3-like [Medicago truncatula] - [87241572 gb]	ATLVVGNVLPIR	Unambiguous	7	1		High	1	0	1	0.00192	0.0365	35	51	2.26	0	954.14	0	2	626.393	1251.78	0	0.46	15/22	15	22	V
ABD33430.1	Translation protein SH3-like [Medicago truncatula] - [87241572 gb]	ATLVVGNVLPLR	Unambiguous	7	1		High	1	0	1	0.00192	0.0365	35	51	2.26	0	954.14	0	2	626.393	1251.78	0	0.46	15/22	15	22	V
ABD33430.1	Translation protein SH3-like [Medicago truncatula] - [87241572 gb]	ATLVVGNVLPIR	Unambiguous	7	1		High	1	0	1	0	0.00796	37	52	1.88	0	1219.22	0	2	626.393	1251.78	0	0.17	16/22	16	22	K
ABD33430.1	Translation protein SH3-like [Medicago truncatula] - [87241572 gb]	ATLVVGNVLPLR	Unambiguous	7	1		High	1	0	1	0	0.00796	37	52	1.88	0	1219.22	0	2	626.393	1251.78	0	0.17	16/22	16	22	K
ABD33430.1	Translation protein SH3-like [Medicago truncatula] - [87241572 gb]	ATLVVGNVLPIR	Unambiguous	7	1		High	1	0	1	0	0.000194	29	49	2.81	0	1247.73	0	2	626.393	1251.78	0	0.17	18/22	18	22	K
ABD33430.1	Translation protein SH3-like [Medicago truncatula] - [87241572 gb]	ATLVVGNVLPLR	Unambiguous	7	1		High	1	0	1	0	0.000194	29	49	2.81	0	1247.73	0	2	626.393	1251.78	0	0.17	18/22	18	22	K
ABD33430.1	Translation protein SH3-like [Medicago truncatula] - [87241572 gb]	ATLVVGNVLPIR	Unambiguous	7	1		High	1	0	1	0.00791	0.133	36	49	1.83	0	736.64	0	2	626.393	1251.78	0	0.46	13/22	13	22	B
ABD33430.1	Translation protein SH3-like [Medicago truncatula] - [87241572 gb]	ATLVVGNVLPLR	Unambiguous	7	1		High	1	0	1	0.00791	0.133	36	49	1.83	0	736.64	0	2	626.393	1251.78	0	0.46	13/22	13	22	B
ABD33430.1	Translation protein SH3-like [Medicago truncatula] - [87241572 gb]	ATLVVGNVLPIR	Unambiguous	7	1		High	1	0	1	0.00309	0.0793	31	46	2.05	0	725.99	0	2	626.393	1251.78	0	0.46	14/22	14	22	B
ABD33430.1	Translation protein SH3-like [Medicago truncatula] - [87241572 gb]	ATLVVGNVLPLR	Unambiguous	7	1		High	1	0	1	0.00309	0.0793	31	46	2.05	0	725.99	0	2	626.393	1251.78	0	0.46	14/22	14	22	B
ABD33430.1	Translation protein SH3-like [Medicago truncatula] - [87241572 gb]	ATLVVGNVLPIR	Unambiguous	7	1		High	1	0	1	0	0.00242	32	49	2.01	0	923.39	0	2	626.393	1251.78	0	0.17	15/22	15	22	V
ABD33430.1	Translation protein SH3-like [Medicago truncatula] - [87241572 gb]	ATLVVGNVLPLR	Unambiguous	7	1		High	1	0	1	0	0.00242	32	49	2.01	0	923.39	0	2	626.393	1251.78	0	0.17	15/22	15	22	V
ABD33430.1	Translation protein SH3-like [Medicago truncatula] - [87241572 gb]	ASGDYAIVISHNPDNDTSR	Unambiguous	7	1		High	1	0	1	0.000632	0.00181	148	176	2.82	0	1014.19	0	3	677.984	2031.94	0	0.47	28/72	28	72	K
ABD33430.1	Translation protein SH3-like [Medicago truncatula] - [87241572 gb]	ASGDYAIVISHNPDNDTSR	Unambiguous	7	1		High	1	0	1	0.00158	0.0434	149	176	1.67	0	288.92	0	3	677.984	2031.94	0	0.28	16/72	16	72	K
ABD33430.1	Translation protein SH3-like [Medicago truncatula] - [87241572 gb]	ATLVVGNVLPIR	Unambiguous	7	1		High	1	0	1	0.00158	0.0481	38	51	2.08	0	421.79	0	2	626.393	1251.78	0	0.36	2017-11-22	11	22	K
ABD33430.1	Translation protein SH3-like [Medicago truncatula] - [87241572 gb]	ATLVVGNVLPLR	Unambiguous	7	1		High	1	0	1	0.00158	0.0481	38	51	2.08	0	421.79	0	2	626.393	1251.78	0	0.36	2017-11-22	11	22	K
ABD33430.1	Translation protein SH3-like [Medicago truncatula] - [87241572 gb]	ATLVVGNVLPIR	Unambiguous	7	1		High	1	0	1	0.00109	0.0186	35	49	2.54	0	1302.29	0	2	626.393	1251.78	0	0.36	17/22	17	22	K
ABD33430.1	Translation protein SH3-like [Medicago truncatula] - [87241572 gb]	ATLVVGNVLPLR	Unambiguous	7	1		High	1	0	1	0.00109	0.0186	35	49	2.54	0	1302.29	0	2	626.393	1251.78	0	0.36	17/22	17	22	K
ABD33430.1	Translation protein SH3-like [Medicago truncatula] - [87241572 gb]	ATLVVGNVLPIR	Unambiguous	7	1		High	1	0	1	0.00162	0.0339	38	49	1.66	0	595.41	0	2	626.393	1251.78	0	0.07	2017-12-22	12	22	B
ABD33430.1	Translation protein SH3-like [Medicago truncatula] - [87241572 gb]	ATLVVGNVLPLR	Unambiguous	7	1		High	1	0	1	0.00162	0.0339	38	49	1.66	0	595.41	0	2	626.393	1251.78	0	0.07	2017-12-22	12	22	B
ABD33430.1	Translation protein SH3-like [Medicago truncatula] - [87241572 gb]	ATLVVGNVLPIR	Unambiguous	7	1		High	1	0	1	0.000373	6.99e-05	107	135	1.78	0	847.37	0	2	626.393	1251.78	0	0.07	14/22	14	22	V
ABD33430.1	Translation protein SH3-like [Medicago truncatula] - [87241572 gb]	ATLVVGNVLPLR	Unambiguous	7	1		High	1	0	1	0.000373	6.99e-05	107	135	1.78	0	847.37	0	2	626.393	1251.78	0	0.07	14/22	14	22	V
ABD33430.1	Translation protein SH3-like [Medicago truncatula] - [87241572 gb]	ATLVVGNVLPIR	Unambiguous	7	1		High	1	0	1	0.00203	0.109	36	50	1.93	0	827.71	0	2	626.393	1251.78	0	0.27	14/22	14	22	GftR
ABD33430.1	Translation protein SH3-like [Medicago truncatula] - [87241572 gb]	ATLVVGNVLPLR	Unambiguous	7	1		High	1	0	1	0.00203	0.109	36	50	1.93	0	827.71	0	2	626.393	1251.78	0	0.27	14/22	14	22	GftR
ABD33430.1	Translation protein SH3-like [Medicago truncatula] - [87241572 gb]	GVVTDVIHDPGR	Unambiguous	3	1		High	1	0	1	0	5.17e-08	259	307	2.6	0	698.75	0	2	632.836	1264.67	0	0.57	15/22	15	22	K
ABD33430.1	Translation protein SH3-like [Medicago truncatula] - [87241572 gb]	ATLVVGNVLPIR	Unambiguous	7	1		High	1	0	1	0	0.00202	33	51	1.97	0	1064.18	0	2	626.393	1251.78	0	0.36	16/22	16	22	K
ABD33430.1	Translation protein SH3-like [Medicago truncatula] - [87241572 gb]	ATLVVGNVLPLR	Unambiguous	7	1		High	1	0	1	0	0.00202	33	51	1.97	0	1064.18	0	2	626.393	1251.78	0	0.36	16/22	16	22	K
ABD33430.1	Translation protein SH3-like [Medicago truncatula] - [87241572 gb]	ATLVVGNVLPIR	Unambiguous	7	1		High	1	0	1	0	2.43e-05	34	52	2.44	0	1175.48	0	2	626.393	1251.78	0	-0.12	17/22	17	22	K
ABD33430.1	Translation protein SH3-like [Medicago truncatula] - [87241572 gb]	ATLVVGNVLPLR	Unambiguous	7	1		High	1	0	1	0	2.43e-05	34	52	2.44	0	1175.48	0	2	626.393	1251.78	0	-0.12	17/22	17	22	K
ABN08656.1	Ribosomal protein S10, eukaryotic and archaeal form [Medicago truncatula]; Duplicate proteins: A2Q4V6| - [124360667 gb]	VIDLYSSPDVVK	Unambiguous	14	1		High	1	0	1	0	0.00016	289	311	2.03	0	493.97	0	2	667.863	1334.72	0	-0.82	13/22	13	22	B
ABN08656.1	Ribosomal protein S10, eukaryotic and archaeal form [Medicago truncatula]; Duplicate proteins: A2Q4V6| - [124360667 gb]	VIDLYSSPDVVK	Unambiguous	14	1		High	1	0	1	0	1.4e-08	237	256	3.17	0	1022.35	0	2	667.864	1334.72	0	0.46	16/22	16	22	B
ABN08656.1	Ribosomal protein S10, eukaryotic and archaeal form [Medicago truncatula]; Duplicate proteins: A2Q4V6| - [124360667 gb]	VIDLYSSPDVVK	Unambiguous	14	1		High	1	0	1	0.000374	0.000568	242	260	2.87	0	1586.97	0	2	667.864	1334.72	0	0.92	18/22	18	22	V
ABN08656.1	Ribosomal protein S10, eukaryotic and archaeal form [Medicago truncatula]; Duplicate proteins: A2Q4V6| - [124360667 gb]	VIDLYSSPDVVK	Unambiguous	14	1		High	1	0	1	0	0.000101	234	253	3.48	0	1361.75	0	2	667.864	1334.72	0	0.55	18/22	18	22	V
ABN08656.1	Ribosomal protein S10, eukaryotic and archaeal form [Medicago truncatula]; Duplicate proteins: A2Q4V6| - [124360667 gb]	VIDLYSSPDVVK	Unambiguous	14	1		High	1	0	1	0	0.000475	238	255	3.42	0	1179.51	0	2	667.864	1334.72	0	0.37	17/22	17	22	V
ABN08656.1	Ribosomal protein S10, eukaryotic and archaeal form [Medicago truncatula]; Duplicate proteins: A2Q4V6| - [124360667 gb]	VIDLYSSPDVVK	Unambiguous	14	1		High	1	0	1	0.00331	0.0161	261	291	2.51	0	917.39	0	2	667.865	1334.72	0	1.1	15/22	15	22	GftR
ABN08656.1	Ribosomal protein S10, eukaryotic and archaeal form [Medicago truncatula]; Duplicate proteins: A2Q4V6| - [124360667 gb]	VIDLYSSPDVVK	Unambiguous	14	1		High	1	0	1	0	0.000501	240	260	3.26	0	1077.95	0	2	667.865	1334.72	0	1.1	16/22	16	22	GftR
ABN08656.1	Ribosomal protein S10, eukaryotic and archaeal form [Medicago truncatula]; Duplicate proteins: A2Q4V6| - [124360667 gb]	VIDLYSSPDVVK	Unambiguous	14	1		High	1	0	1	0.00696	0.0458	237	256	2.43	0	1065.85	0	2	667.864	1334.72	0	0.18	16/22	16	22	GftR
ABN08656.1	Ribosomal protein S10, eukaryotic and archaeal form [Medicago truncatula]; Duplicate proteins: A2Q4V6| - [124360667 gb]	VIDLYSSPDVVK	Unambiguous	14	1		High	1	0	1	0.00514	0.106	274	301	2.39	0	569.9	0	2	667.865	1334.72	0	2.2	16/22	16	22	K
ABN08656.1	Ribosomal protein S10, eukaryotic and archaeal form [Medicago truncatula]; Duplicate proteins: A2Q4V6| - [124360667 gb]	VIDLYSSPDVVK	Unambiguous	14	1		High	1	0	1	0	0.0035	234	251	3.19	0	1315.67	0	2	667.864	1334.72	0	0.82	17/22	17	22	B
ABN08656.1	Ribosomal protein S10, eukaryotic and archaeal form [Medicago truncatula]; Duplicate proteins: A2Q4V6| - [124360667 gb]	VIDLYSSPDVVK	Unambiguous	14	1		High	1	0	1	0	1.05e-05	289	317	2.95	0	1167.21	0	2	667.864	1334.72	0	-0.36	16/22	16	22	V
ABN08656.1	Ribosomal protein S10, eukaryotic and archaeal form [Medicago truncatula]; Duplicate proteins: A2Q4V6| - [124360667 gb]	VIDLYSSPDVVK	Unambiguous	14	1		High	1	0	1	0	1.33e-07	276	291	3.32	0	1013.3	0	2	667.864	1334.72	0	-0.36	16/22	16	22	V
ABN08656.1	Ribosomal protein S10, eukaryotic and archaeal form [Medicago truncatula]; Duplicate proteins: A2Q4V6| - [124360667 gb]	VIDLYSSPDVVK	Unambiguous	14	1		High	1	0	1	0	4.15e-07	237	256	3.5	0	1136.04	0	2	667.864	1334.72	0	0.55	17/22	17	22	V
ABN08656.1	Ribosomal protein S10, eukaryotic and archaeal form [Medicago truncatula]; Duplicate proteins: A2Q4V6| - [124360667 gb]	VIDLYSSPDVVK	Unambiguous	14	1		High	1	0	1	0.000556	0.0658	250	267	2.78	0	554.15	0	2	667.864	1334.72	0	0.46	14/22	14	22	GftR
ABN08656.1	Ribosomal protein S10, eukaryotic and archaeal form [Medicago truncatula]; Duplicate proteins: A2Q4V6| - [124360667 gb]	VIDLYSSPDVVK	Unambiguous	14	1		High	1	0	1	0	0.0354	237	256	3.27	0	1015.66	0	2	667.864	1334.72	0	0.18	16/22	16	22	GftR
ABN08656.1	Ribosomal protein S10, eukaryotic and archaeal form [Medicago truncatula]; Duplicate proteins: A2Q4V6| - [124360667 gb]	VIDLYSSPDVVK	Unambiguous	14	1		High	1	0	1	0.0037	0.0925	235	258	1.99	0	661.28	0	2	667.864	1334.72	0	0.18	14/22	14	22	K
ABN08656.1	Ribosomal protein S10, eukaryotic and archaeal form [Medicago truncatula]; Duplicate proteins: A2Q4V6| - [124360667 gb]	VIDLYSSPDVVK	Unambiguous	14	1		High	1	0	1	0.000632	0.00512	288	317	3.21	0	1209.7	0	2	667.864	1334.72	0	0	17/22	17	22	K
ABN08656.1	Ribosomal protein S10, eukaryotic and archaeal form [Medicago truncatula]; Duplicate proteins: A2Q4V6| - [124360667 gb]	VIDLYSSPDVVK	Unambiguous	14	1		High	1	0	1	0.00454	0.0871	228	251	2.17	0	640.35	0	2	667.864	1334.72	0	0.92	14/22	14	22	B
ABN08656.1	Ribosomal protein S10, eukaryotic and archaeal form [Medicago truncatula]; Duplicate proteins: A2Q4V6| - [124360667 gb]	VIDLYSSPDVVK	Unambiguous	14	1		High	1	0	1	0	0.000681	249	273	2.93	0	1069.34	0	2	667.864	1334.72	0	0.92	16/22	16	22	B
ABN08656.1	Ribosomal protein S10, eukaryotic and archaeal form [Medicago truncatula]; Duplicate proteins: A2Q4V6| - [124360667 gb]	VIHLTTR	Unambiguous	14	1		High	1	0	1	0.00657	0.102	265	271	1.58	0	364.58	0	2	420.258	839.509	0	-0.7	2017-10-12	10	12	V
ABN08656.1	Ribosomal protein S10, eukaryotic and archaeal form [Medicago truncatula]; Duplicate proteins: A2Q4V6| - [124360667 gb]	VLHITTR	Unambiguous	14	1		High	1	0	1	0.00657	0.102	265	271	1.58	0	364.58	0	2	420.258	839.509	0	-0.7	2017-10-12	10	12	V
ABN08656.1	Ribosomal protein S10, eukaryotic and archaeal form [Medicago truncatula]; Duplicate proteins: A2Q4V6| - [124360667 gb]	VIDLYSSPDVVK	Unambiguous	14	1		High	1	0	1	0.000373	0.000734	777	790	2.36	0	884.41	0	2	667.865	1334.72	0	1.1	17/22	17	22	V
ABN08656.1	Ribosomal protein S10, eukaryotic and archaeal form [Medicago truncatula]; Duplicate proteins: A2Q4V6| - [124360667 gb]	VIDLYSSPDVVK	Unambiguous	14	1		High	1	0	1	0.000373	1.25e-06	778	803	3.29	0	1403.72	0	2	667.865	1334.72	0	1.1	18/22	18	22	V
ABN08656.1	Ribosomal protein S10, eukaryotic and archaeal form [Medicago truncatula]; Duplicate proteins: A2Q4V6| - [124360667 gb]	VIDLYSSPDVVK	Unambiguous	14	1		High	1	0	1	0.000373	2.28e-08	752	764	3.44	0	1026.61	0	2	667.864	1334.72	0	0.55	16/22	16	22	V
ABN08656.1	Ribosomal protein S10, eukaryotic and archaeal form [Medicago truncatula]; Duplicate proteins: A2Q4V6| - [124360667 gb]	VIDLYSSPDVVK	Unambiguous	14	1		High	1	0	1	0.000595	0.0453	239	256	2.5	0	841.65	0	2	667.864	1334.72	0	0.82	15/22	15	22	GftR
ABN08656.1	Ribosomal protein S10, eukaryotic and archaeal form [Medicago truncatula]; Duplicate proteins: A2Q4V6| - [124360667 gb]	VIDLYSSPDVVK	Unambiguous	14	1		High	1	0	1	0.000595	0.00463	244	267	3.47	0	1111.72	0	2	667.864	1334.72	0	0.82	16/22	16	22	GftR
ABN08656.1	Ribosomal protein S10, eukaryotic and archaeal form [Medicago truncatula]; Duplicate proteins: A2Q4V6| - [124360667 gb]	VIDLYSSPDVVK	Unambiguous	14	1		High	1	0	1	0	2.83e-07	243	269	2.96	0	1243.53	0	2	667.864	1334.72	0	0.37	17/22	17	22	K
ABN08656.1	Ribosomal protein S10, eukaryotic and archaeal form [Medicago truncatula]; Duplicate proteins: A2Q4V6| - [124360667 gb]	VIDLYSSPDVVK	Unambiguous	14	1		High	1	0	1	0	0.00972	292	319	1.99	0	463.58	0	2	667.864	1334.72	0	-0.09	13/22	13	22	K
ACJ83906.1	unknown [Medicago truncatula] - [217071092 gb]	LITPSVLSDR	Unambiguous	5	1		High	1	0	1	0.0016	0.0183	278	291	2.73	0	423.91	0	2	550.819	1100.63	0	0.31	13/18	13	18	B
ACJ83906.1	unknown [Medicago truncatula] - [217071092 gb]	LITPSVLSDR	Unambiguous	5	1		High	1	0	1	0.0039	0.092	277	291	1.88	0	319.49	0	2	550.819	1100.63	0	0.09	13/18	13	18	V
ACJ83906.1	unknown [Medicago truncatula] - [217071092 gb]	LITPSVLSDR	Unambiguous	5	1		High	1	0	1	0.000374	0.00494	277	293	2.31	0	428.61	0	2	550.819	1100.63	0	0.09	13/18	13	18	V
ACJ83906.1	unknown [Medicago truncatula] - [217071092 gb]	LITPSVLSDR	Unambiguous	5	1		High	1	0	1	0.000374	0.0025	266	282	2.89	0	505.2	0	2	550.819	1100.63	0	0.2	14/18	14	18	V
ACJ83906.1	unknown [Medicago truncatula] - [217071092 gb]	LITPSVLSDR	Unambiguous	5	1		High	1	0	1	0.00772	0.0806	277	290	1.74	0	226.06	0	2	550.819	1100.63	0	-0.02	2017-11-18	11	18	GftR
ACJ83906.1	unknown [Medicago truncatula] - [217071092 gb]	LITPSVLSDR	Unambiguous	5	1		High	1	0	1	0	0.00819	275	285	2.76	0	406.86	0	2	550.819	1100.63	0	-0.13	13/18	13	18	GftR
ACJ83906.1	unknown [Medicago truncatula] - [217071092 gb]	LITPSVLSDR	Unambiguous	5	1		High	1	0	1	0.000459	0.0342	275	292	2.58	0	397.55	0	2	550.819	1100.63	0	0.2	13/18	13	18	B
ACJ83906.1	unknown [Medicago truncatula] - [217071092 gb]	LITPSVLSDR	Unambiguous	5	1		High	1	0	1	0.000521	0.00442	276	283	2.61	0	447.35	0	2	550.819	1100.63	0	-0.24	14/18	14	18	V
ACJ83906.1	unknown [Medicago truncatula] - [217071092 gb]	LITPSVLSDR	Unambiguous	5	1		High	1	0	1	0.000521	0.00738	269	280	2.49	0	440.61	0	2	550.819	1100.63	0	0.09	14/18	14	18	V
ACJ83906.1	unknown [Medicago truncatula] - [217071092 gb]	LITPSVLSDR	Unambiguous	5	1		High	1	0	1	0.00804	0.233	275	292	2.18	0	402.86	0	2	550.819	1100.63	0	-0.02	13/18	13	18	GftR
ACJ83906.1	unknown [Medicago truncatula] - [217071092 gb]	LITPSVLSDR	Unambiguous	5	1		High	1	0	1	0.00162	0.0356	273	286	2.18	0	405.84	0	2	550.82	1100.63	0	0.65	2017-12-18	12	18	B
ACJ83906.1	unknown [Medicago truncatula] - [217071092 gb]	LITPSVLSDR	Unambiguous	5	1		High	1	0	1	0.00454	0.0912	277	290	2.24	0	396.31	0	2	550.82	1100.63	0	0.65	13/18	13	18	B
ACJ83906.1	unknown [Medicago truncatula] - [217071092 gb]	LITPSVLSDR	Unambiguous	5	1		High	1	0	1	0	0.00188	277	294	2.33	0	425.98	0	2	550.819	1100.63	0	-0.02	13/18	13	18	B
ACJ83906.1	unknown [Medicago truncatula] - [217071092 gb]	LITPSVLSDR	Unambiguous	5	1		High	1	0	1	0.00203	0.125	278	293	2.6	0	316.72	0	2	550.819	1100.63	0	0.2	2017-12-18	12	18	GftR
ACJ83906.1	unknown [Medicago truncatula] - [217071092 gb]	LITPSVLSDR	Unambiguous	5	1		High	1	0	1	0.00291	0.147	266	269	2.45	0	414.91	0	2	550.819	1100.63	0	0.53	13/18	13	18	GftR
ACJ84273.1	unknown [Medicago truncatula] - [217071826 gb]|unknown [Medicago truncatula]; Duplicate proteins: B7FHP4| - [217071826 gb]	VSEQFTAmFR	Selected	63	1	M8(Oxidation)	High	0.0396	0	1	0	0.0231	132	143	2.02	0	416.77	0	2	616.292	1231.58	0	-0.07	13/18	13	18	B
ACJ84273.1	unknown [Medicago truncatula] - [217071826 gb]|unknown [Medicago truncatula]; Duplicate proteins: B7FHP4| - [217071826 gb]	VSEQFTAmFR	Selected	63	1	M8(Oxidation)	High	0.0483	0	1	0	5.6e-07	134	137	2.69	0	804.81	0	2	616.292	1231.58	0	-0.07	14/18	14	18	V
ACJ84273.1	unknown [Medicago truncatula] - [217071826 gb]|unknown [Medicago truncatula]; Duplicate proteins: B7FHP4| - [217071826 gb]	VSEQFTAmFR	Unambiguous	63	1	M8(Oxidation)	High	1	0	1	0	0.000268	140	142	3.08	0	949.41	0	2	616.292	1231.58	0	-0.66	14/18	14	18	V
ACJ84273.1	unknown [Medicago truncatula] - [217071826 gb]|unknown [Medicago truncatula]; Duplicate proteins: B7FHP4| - [217071826 gb]	VSEQFTAmFR	Unambiguous	63	1	M8(Oxidation)	High	1	0	1	0.000374	0.000619	134	143	2.92	0	951.06	0	2	616.292	1231.58	0	0.03	15/18	15	18	V
ACJ84273.1	unknown [Medicago truncatula] - [217071826 gb]|unknown [Medicago truncatula]; Duplicate proteins: B7FHP4| - [217071826 gb]|unknown [Glycine max] - [255641684 gb]	LAVNLIPFPR	Unambiguous	75	1		High	1	0	1	0.000374	0.000864	60	50	2.62	0	608.94	0	2	570.353	1139.7	0	4.44	13/18	13	18	V
ACJ84273.1	unknown [Medicago truncatula] - [217071826 gb]|unknown [Medicago truncatula]; Duplicate proteins: B7FHP4| - [217071826 gb]|unknown [Glycine max] - [255641684 gb]	LAVNLIPFPR	Unambiguous	75	1		High	1	0	1	0	0.00022	61	55	3.27	0	839.25	0	2	570.353	1139.7	0	3.79	16/18	16	18	V
ACJ84273.1	unknown [Medicago truncatula] - [217071826 gb]|unknown [Medicago truncatula]; Duplicate proteins: B7FHP4| - [217071826 gb]|unknown [Glycine max] - [255641684 gb]	LAVNLIPFPR	Unambiguous	75	1		High	1	0	1	0	0.0155	53	46	2.72	0	622.79	0	2	570.352	1139.7	0	2.29	13/18	13	18	K
ACJ84273.1	unknown [Medicago truncatula] - [217071826 gb]|unknown [Medicago truncatula]; Duplicate proteins: B7FHP4| - [217071826 gb]|unknown [Glycine max] - [255641684 gb]	GHYTEGAELIDSVLDVVR	Unambiguous	35	1		High	1	0	1	0	0.000645	292	266	3.19	0	393.07	0	2	987.003	1973	0	0.35	15/34	15	34	K
ACJ84273.1	unknown [Medicago truncatula] - [217071826 gb]|unknown [Medicago truncatula]; Duplicate proteins: B7FHP4| - [217071826 gb]	VSEQFTAmFR	Unambiguous	63	1	M8(Oxidation)	High	1	0	1	0	0.00846	144	154	2.17	0	720.19	0	2	616.293	1231.58	0	0.82	15/18	15	18	B
ACJ84273.1	unknown [Medicago truncatula] - [217071826 gb]|unknown [Medicago truncatula]; Duplicate proteins: B7FHP4| - [217071826 gb]|unknown [Glycine max] - [255641684 gb]	LAVNLIPFPR	Unambiguous	75	1		High	1	0	1	0.000459	0.0532	62	57	2.29	0	635.23	0	2	570.353	1139.7	0	4.86	14/18	14	18	B
ACJ84273.1	unknown [Medicago truncatula] - [217071826 gb]|unknown [Medicago truncatula]; Duplicate proteins: B7FHP4| - [217071826 gb]|unknown [Glycine max] - [255641684 gb]	LAVNLIPFPR	Unambiguous	75	1		High	1	0	1	0	0.00794	53	46	3.2	0	638.2	0	2	570.352	1139.7	0	1.97	14/18	14	18	B
ACJ84273.1	unknown [Medicago truncatula] - [217071826 gb]|unknown [Medicago truncatula]; Duplicate proteins: B7FHP4| - [217071826 gb]	VSEQFTAmFR	Unambiguous	63	1	M8(Oxidation)	High	1	0	1	0.000632	0.00349	146	148	2.45	0	369.72	0	2	616.292	1231.58	0	-0.86	2017-10-18	10	18	K
ACJ84273.1	unknown [Medicago truncatula] - [217071826 gb]|unknown [Medicago truncatula]; Duplicate proteins: B7FHP4| - [217071826 gb]|unknown [Glycine max] - [255641684 gb]	GHYTEGAELIDSVLDVVR	Unambiguous	35	1		High	1	0	1	0.00109	0.0275	361	337	2.51	0	555.63	0	3	658.338	1973	0	0.9	21/68	21	68	K
ACJ84273.1	unknown [Medicago truncatula] - [217071826 gb]|unknown [Medicago truncatula]; Duplicate proteins: B7FHP4| - [217071826 gb]	VSEQFTAmFR	Unambiguous	63	1	M8(Oxidation)	High	1	0	1	0	5.1e-05	141	148	2.34	0	705.4	0	2	616.292	1231.58	0	-0.46	14/18	14	18	B
ACJ84273.1	unknown [Medicago truncatula] - [217071826 gb]|unknown [Medicago truncatula]; Duplicate proteins: B7FHP4| - [217071826 gb]	VSEQFTAmFR	Unambiguous	63	1	M8(Oxidation)	High	1	0	1	0	3.05e-05	132	142	2.56	0	482.84	0	2	616.292	1231.58	0	-0.17	13/18	13	18	B
ACJ84273.1	unknown [Medicago truncatula] - [217071826 gb]|unknown [Medicago truncatula]; Duplicate proteins: B7FHP4| - [217071826 gb]|unknown [Glycine max] - [255641684 gb]	LAVNLIPFPR	Unambiguous	75	1		High	1	0	1	0	0.00114	48	42	2.55	0	510	0	2	570.352	1139.7	0	3.04	13/18	13	18	B
ACJ84273.1	unknown [Medicago truncatula] - [217071826 gb]|unknown [Medicago truncatula]; Duplicate proteins: B7FHP4| - [217071826 gb]|unknown [Glycine max] - [255641684 gb]	LAVNLIPFPR	Unambiguous	75	1		High	1	0	1	0	2.78e-05	48	46	3.07	0	876.77	0	2	570.352	1139.7	0	3.04	15/18	15	18	B
ACJ84273.1	unknown [Medicago truncatula] - [217071826 gb]|unknown [Medicago truncatula]; Duplicate proteins: B7FHP4| - [217071826 gb]	VSEQFTAmFR	Unambiguous	63	1	M8(Oxidation)	High	1	0	1	0.000373	5.17e-06	379	358	2.99	0	906.51	0	2	616.292	1231.58	0	-0.76	15/18	15	18	V
ACJ84273.1	unknown [Medicago truncatula] - [217071826 gb]|unknown [Medicago truncatula]; Duplicate proteins: B7FHP4| - [217071826 gb]|unknown [Glycine max] - [255641684 gb]	LAVNLIPFPR	Unambiguous	75	1		High	1	0	1	0.00211	0.0405	123	127	2.26	0	387.15	0	2	570.352	1139.7	0	3.58	2017-11-18	11	18	V
ACJ84273.1	unknown [Medicago truncatula] - [217071826 gb]|unknown [Medicago truncatula]; Duplicate proteins: B7FHP4| - [217071826 gb]|unknown [Glycine max] - [255641684 gb]	LAVNLIPFPR	Unambiguous	75	1		High	1	0	1	0.000373	0.00231	123	117	2.85	0	681.42	0	2	570.352	1139.7	0	2.61	14/18	14	18	V
ACJ84273.1	unknown [Medicago truncatula] - [217071826 gb]|unknown [Medicago truncatula]; Duplicate proteins: B7FHP4| - [217071826 gb]	VSEQFTAmFR	Unambiguous	63	1	M8(Oxidation)	High	1	0	1	0.00291	0.141	137	145	2.2	0	516.34	0	2	616.292	1231.58	0	-0.37	13/18	13	18	GftR
ACJ85488.1	unknown [Medicago truncatula] - [217074256 gb]	ALVDAPDmER	Unambiguous	7	1	M8(Oxidation)	High	1	0	1	0.00334	0.0829	133	117	1.53	0	274.61	0	2	566.769	1132.53	0	-0.05	2017-09-18	9	18	V
ACJ85488.1	unknown [Medicago truncatula] - [217074256 gb]	AALNDFDRFK	Unambiguous	6	1		High	1	0	1	0.00334	0.0782	245	233	2.28	0	723.21	1	2	598.807	1196.61	0	0.79	13/18	13	18	V
ACJ85488.1	unknown [Medicago truncatula] - [217074256 gb]	IVVIVDVIDQTR	Unambiguous	7	1		High	1	0	1	0	0.000487	132	122	3.57	0	2222.03	0	2	685.407	1369.81	0	0.69	19/22	19	22	V
ACJ85488.1	unknown [Medicago truncatula] - [217074256 gb]	LVVIVDVIDQTR	Unambiguous	7	1		High	1	0	1	0	0.000487	132	122	3.57	0	2222.03	0	2	685.407	1369.81	0	0.69	19/22	19	22	V
ACJ85488.1	unknown [Medicago truncatula] - [217074256 gb]	IVVIVDVIDQTR	Unambiguous	7	1		High	1	0	1	0	0.000498	131	122	2.75	0	1980.08	0	2	685.407	1369.81	0	0.69	18/22	18	22	V
ACJ85488.1	unknown [Medicago truncatula] - [217074256 gb]	LVVIVDVIDQTR	Unambiguous	7	1		High	1	0	1	0	0.000498	131	122	2.75	0	1980.08	0	2	685.407	1369.81	0	0.69	18/22	18	22	V
ACJ85488.1	unknown [Medicago truncatula] - [217074256 gb]	IVVIVDVIDQTR	Unambiguous	7	1		High	1	0	1	0	0.000136	133	132	2.94	0	2165.34	0	2	685.406	1369.81	0	0.24	19/22	19	22	K
ACJ85488.1	unknown [Medicago truncatula] - [217074256 gb]	LVVIVDVIDQTR	Unambiguous	7	1		High	1	0	1	0	0.000136	133	132	2.94	0	2165.34	0	2	685.406	1369.81	0	0.24	19/22	19	22	K
ACJ85488.1	unknown [Medicago truncatula] - [217074256 gb]	IVVIVDVIDQTR	Unambiguous	7	1		High	1	0	1	0	4.03e-06	129	120	4.19	0	2077.19	0	2	685.407	1369.81	0	0.69	19/22	19	22	K
ACJ85488.1	unknown [Medicago truncatula] - [217074256 gb]	LVVIVDVIDQTR	Unambiguous	7	1		High	1	0	1	0	4.03e-06	129	120	4.19	0	2077.19	0	2	685.407	1369.81	0	0.69	19/22	19	22	K
ACJ85488.1	unknown [Medicago truncatula] - [217074256 gb]	IVVIVDVIDQTR	Unambiguous	7	1		High	1	0	1	0	0.00667	127	122	2.07	0	743.51	0	2	685.407	1369.81	0	1.05	17/22	17	22	B
ACJ85488.1	unknown [Medicago truncatula] - [217074256 gb]	LVVIVDVIDQTR	Unambiguous	7	1		High	1	0	1	0	0.00667	127	122	2.07	0	743.51	0	2	685.407	1369.81	0	1.05	17/22	17	22	B
ACJ85488.1	unknown [Medicago truncatula] - [217074256 gb]	IVVIVDVIDQTR	Unambiguous	7	1		High	1	0	1	0	0.0018	130	121	3.22	0	1314.87	0	2	685.407	1369.81	0	1.05	18/22	18	22	B
ACJ85488.1	unknown [Medicago truncatula] - [217074256 gb]	LVVIVDVIDQTR	Unambiguous	7	1		High	1	0	1	0	0.0018	130	121	3.22	0	1314.87	0	2	685.407	1369.81	0	1.05	18/22	18	22	B
ACJ85488.1	unknown [Medicago truncatula] - [217074256 gb]	IVVIVDVIDQTR	Unambiguous	7	1		High	1	0	1	0	2.1e-11	134	130	3.09	0	1382.55	0	2	685.406	1369.81	0	0.51	17/22	17	22	V
ACJ85488.1	unknown [Medicago truncatula] - [217074256 gb]	LVVIVDVIDQTR	Unambiguous	7	1		High	1	0	1	0	2.1e-11	134	130	3.09	0	1382.55	0	2	685.406	1369.81	0	0.51	17/22	17	22	V
ACJ85488.1	unknown [Medicago truncatula] - [217074256 gb]	IVVIVDVIDQTR	Unambiguous	7	1		High	1	0	1	0	2.56e-14	132	127	4.19	0	2228.76	0	2	685.406	1369.81	0	0.33	19/22	19	22	V
ACJ85488.1	unknown [Medicago truncatula] - [217074256 gb]	LVVIVDVIDQTR	Unambiguous	7	1		High	1	0	1	0	2.56e-14	132	127	4.19	0	2228.76	0	2	685.406	1369.81	0	0.33	19/22	19	22	V
ACJ85488.1	unknown [Medicago truncatula] - [217074256 gb]	IVVIVDVIDQTR	Unambiguous	7	1		High	1	0	1	0	8.52e-09	142	148	3.59	0	1963.98	0	2	685.406	1369.8	0	-0.47	19/22	19	22	V
ACJ85488.1	unknown [Medicago truncatula] - [217074256 gb]	LVVIVDVIDQTR	Unambiguous	7	1		High	1	0	1	0	8.52e-09	142	148	3.59	0	1963.98	0	2	685.406	1369.8	0	-0.47	19/22	19	22	V
ACJ85488.1	unknown [Medicago truncatula] - [217074256 gb]	AALNDFDRFK	Unambiguous	6	1		High	1	0	1	0.00928	0.15	250	239	2.36	0	388.37	1	2	598.807	1196.61	0	0.69	2017-11-18	11	18	K
ACJ85488.1	unknown [Medicago truncatula] - [217074256 gb]	IVVIVDVIDQTR	Unambiguous	7	1		High	1	0	1	0	6.55e-05	131	128	2.9	0	1533.85	0	2	685.407	1369.81	0	0.6	18/22	18	22	B
ACJ85488.1	unknown [Medicago truncatula] - [217074256 gb]	LVVIVDVIDQTR	Unambiguous	7	1		High	1	0	1	0	6.55e-05	131	128	2.9	0	1533.85	0	2	685.407	1369.81	0	0.6	18/22	18	22	B
ACJ85488.1	unknown [Medicago truncatula] - [217074256 gb]	IVVIVDVIDQTR	Unambiguous	7	1		High	1	0	1	0	8.83e-11	387	396	3.18	0	2058.94	0	2	685.406	1369.81	0	0.15	19/22	19	22	V
ACJ85488.1	unknown [Medicago truncatula] - [217074256 gb]	LVVIVDVIDQTR	Unambiguous	7	1		High	1	0	1	0	8.83e-11	387	396	3.18	0	2058.94	0	2	685.406	1369.81	0	0.15	19/22	19	22	V
ACJ85488.1	unknown [Medicago truncatula] - [217074256 gb]	IVVIVDVIDQTR	Unambiguous	7	1		High	1	0	1	0	6.68e-13	385	393	3.93	0	2255.78	0	2	685.406	1369.8	0	-0.2	19/22	19	22	V
ACJ85488.1	unknown [Medicago truncatula] - [217074256 gb]	LVVIVDVIDQTR	Unambiguous	7	1		High	1	0	1	0	6.68e-13	385	393	3.93	0	2255.78	0	2	685.406	1369.8	0	-0.2	19/22	19	22	V
ACJ85488.1	unknown [Medicago truncatula] - [217074256 gb]	IVVIVDVIDQTR	Unambiguous	7	1		High	1	0	1	0	1.99e-08	128	120	3.21	0	1768.31	0	2	685.407	1369.81	0	0.96	19/22	19	22	K
ACJ85488.1	unknown [Medicago truncatula] - [217074256 gb]	LVVIVDVIDQTR	Unambiguous	7	1		High	1	0	1	0	1.99e-08	128	120	3.21	0	1768.31	0	2	685.407	1369.81	0	0.96	19/22	19	22	K
ACJ85488.1	unknown [Medicago truncatula] - [217074256 gb]	IVVIVDVIDQTR	Unambiguous	7	1		High	1	0	1	0	1.23e-09	132	122	3.64	0	2135.4	0	2	685.407	1369.81	0	0.96	19/22	19	22	K
ACJ85488.1	unknown [Medicago truncatula] - [217074256 gb]	LVVIVDVIDQTR	Unambiguous	7	1		High	1	0	1	0	1.23e-09	132	122	3.64	0	2135.4	0	2	685.407	1369.81	0	0.96	19/22	19	22	K
ACJ85910.1	unknown [Medicago truncatula] - [217075100 gb]|unknown [Medicago truncatula]; Duplicate proteins: B7FMC7| - [217075100 gb]	SINTLFLTELVR	Unambiguous	7	1		High	1	0	1	0	9.62e-08	126	121	3.04	0	1178.01	0	2	703.407	1405.81	0	1.03	17/22	17	22	B
ACJ85910.1	unknown [Medicago truncatula] - [217075100 gb]|unknown [Medicago truncatula]; Duplicate proteins: B7FMC7| - [217075100 gb]	SINTLFLTELVR	Unambiguous	7	1		High	1	0	1	0	2.2e-08	149	151	3.59	0	1150.39	0	2	703.406	1405.81	0	0.16	17/22	17	22	B
ACJ85910.1	unknown [Medicago truncatula] - [217075100 gb]|unknown [Medicago truncatula]; Duplicate proteins: B7FMC7| - [217075100 gb]	SINTLFLTELVR	Unambiguous	7	1		High	1	0	1	0	2.83e-08	155	152	2.61	0	462.05	0	2	703.406	1405.81	0	0.16	14/22	14	22	B
ACJ85910.1	unknown [Medicago truncatula] - [217075100 gb]|unknown [Medicago truncatula]; Duplicate proteins: B7FMC7| - [217075100 gb]	SINTLFLTELVR	Unambiguous	7	1		High	1	0	1	0	0.000172	136	131	3.37	0	1048.95	0	2	703.407	1405.81	0	1.46	17/22	17	22	V
ACJ85910.1	unknown [Medicago truncatula] - [217075100 gb]|unknown [Medicago truncatula]; Duplicate proteins: B7FMC7| - [217075100 gb]	SINTLFLTELVR	Unambiguous	7	1		High	1	0	1	0	0.000199	138	137	3.58	0	1034.96	0	2	703.407	1405.81	0	1.46	16/22	16	22	V
ACJ85910.1	unknown [Medicago truncatula] - [217075100 gb]|unknown [Medicago truncatula]; Duplicate proteins: B7FMC7| - [217075100 gb]	SINTLFLTELVR	Unambiguous	7	1		High	1	0	1	0	0.000315	128	126	4.1	0	1179.64	0	2	703.407	1405.81	0	0.77	17/22	17	22	V
ACJ85910.1	unknown [Medicago truncatula] - [217075100 gb]|unknown [Medicago truncatula]; Duplicate proteins: B7FMC7| - [217075100 gb]	SINTLFLTELVR	Unambiguous	7	1		High	1	0	1	0	2.26e-07	141	134	3.28	0	1036.02	0	2	703.407	1405.81	0	1.46	16/22	16	22	GftR
ACJ85910.1	unknown [Medicago truncatula] - [217075100 gb]|unknown [Medicago truncatula]; Duplicate proteins: B7FMC7| - [217075100 gb]	SINTLFLTELVR	Unambiguous	7	1		High	1	0	1	0	4.73e-06	142	139	3.21	0	867.72	0	2	703.407	1405.81	0	1.46	16/22	16	22	GftR
ACJ85910.1	unknown [Medicago truncatula] - [217075100 gb]|unknown [Medicago truncatula]; Duplicate proteins: B7FMC7| - [217075100 gb]	SINTLFLTELVR	Unambiguous	7	1		High	1	0	1	0	4.46e-05	124	127	3.43	0	746.16	0	2	703.407	1405.81	0	0.94	15/22	15	22	GftR
ACJ85910.1	unknown [Medicago truncatula] - [217075100 gb]|unknown [Medicago truncatula]; Duplicate proteins: B7FMC7| - [217075100 gb]	SINTLFLTELVR	Unambiguous	7	1		High	1	0	1	0.00331	0.0161	128	130	2.25	0	651.48	0	2	703.407	1405.81	0	0.59	15/22	15	22	GftR
ACJ85910.1	unknown [Medicago truncatula] - [217075100 gb]|unknown [Medicago truncatula]; Duplicate proteins: B7FMC7| - [217075100 gb]	LLENGDRWETEIAENLR	Unambiguous	7	1		High	1	0	1	0	0.000286	351	314	3.56	0	1019.02	1	3	686.681	2058.03	0	0.93	25/64	25	64	K
ACJ85910.1	unknown [Medicago truncatula] - [217075100 gb]|unknown [Medicago truncatula]; Duplicate proteins: B7FMC7| - [217075100 gb]	LLENGDRWETEIAENLR	Unambiguous	7	1		High	1	0	1	0	0.000884	351	314	1.91	0	389.46	1	3	686.681	2058.03	0	0.93	18/64	18	64	K
ACJ85910.1	unknown [Medicago truncatula] - [217075100 gb]|unknown [Medicago truncatula]; Duplicate proteins: B7FMC7| - [217075100 gb]	SINTLFLTELVR	Unambiguous	7	1		High	1	0	1	0	0.000127	151	155	2.7	0	651.55	0	2	703.406	1405.8	0	-0.36	13/22	13	22	K
ACJ85910.1	unknown [Medicago truncatula] - [217075100 gb]|unknown [Medicago truncatula]; Duplicate proteins: B7FMC7| - [217075100 gb]	SINTLFLTELVR	Unambiguous	7	1		High	1	0	1	0	4.88e-06	152	152	3.94	0	1306.39	0	2	703.406	1405.8	0	-0.36	17/22	17	22	K
ACJ85910.1	unknown [Medicago truncatula] - [217075100 gb]|unknown [Medicago truncatula]; Duplicate proteins: B7FMC7| - [217075100 gb]	SINTLFLTELVR	Unambiguous	7	1		High	1	0	1	0	8.34e-05	130	127	4.14	0	912.68	0	2	703.407	1405.81	0	0.77	17/22	17	22	K
ACJ85910.1	unknown [Medicago truncatula] - [217075100 gb]|unknown [Medicago truncatula]; Duplicate proteins: B7FMC7| - [217075100 gb]	SINTLFLTELVR	Unambiguous	7	1		High	1	0	1	0	0.00443	129	130	2.91	0	862.24	0	2	703.407	1405.81	0	0.59	16/22	16	22	K
ACJ85910.1	unknown [Medicago truncatula] - [217075100 gb]|unknown [Medicago truncatula]; Duplicate proteins: B7FMC7| - [217075100 gb]	SINTLFLTELVR	Unambiguous	7	1		High	1	0	1	0	4.26e-05	129	128	3.17	0	1272.15	0	2	703.407	1405.81	0	0.59	17/22	17	22	B
ACJ85910.1	unknown [Medicago truncatula] - [217075100 gb]|unknown [Medicago truncatula]; Duplicate proteins: B7FMC7| - [217075100 gb]	SINTLFLTELVR	Unambiguous	7	1		High	1	0	1	0	0.00328	126	124	2.61	0	620.86	0	2	703.407	1405.81	0	0.59	15/22	15	22	B
ACJ85910.1	unknown [Medicago truncatula] - [217075100 gb]|unknown [Medicago truncatula]; Duplicate proteins: B7FMC7| - [217075100 gb]	SINTLFLTELVR	Unambiguous	7	1		High	1	0	1	0	0.000364	128	122	4.15	0	939.79	0	2	703.407	1405.81	0	0.77	17/22	17	22	B
ACJ85910.1	unknown [Medicago truncatula] - [217075100 gb]|unknown [Medicago truncatula]; Duplicate proteins: B7FMC7| - [217075100 gb]	SINTLFLTELVR	Unambiguous	7	1		High	1	0	1	0.00979	0.154	124	125	2.32	0	442.42	0	2	703.407	1405.81	0	0.77	13/22	13	22	B
ACJ85910.1	unknown [Medicago truncatula] - [217075100 gb]|unknown [Medicago truncatula]; Duplicate proteins: B7FMC7| - [217075100 gb]	SINTLFLTELVR	Unambiguous	7	1		High	1	0	1	0.000556	0.0466	170	175	2.58	0	880.75	0	2	703.408	1405.81	0	3.11	15/22	15	22	GftR
ACJ85910.1	unknown [Medicago truncatula] - [217075100 gb]|unknown [Medicago truncatula]; Duplicate proteins: B7FMC7| - [217075100 gb]	SINTLFLTELVR	Unambiguous	7	1		High	1	0	1	0	0.0274	128	124	3.68	0	1140.08	0	2	703.407	1405.81	0	0.59	17/22	17	22	GftR
ACJ85910.1	unknown [Medicago truncatula] - [217075100 gb]|unknown [Medicago truncatula]; Duplicate proteins: B7FMC7| - [217075100 gb]	SINTLFLTELVR	Unambiguous	7	1		High	1	0	1	0	0.02	128	130	3.99	0	1119.14	0	2	703.407	1405.81	0	0.59	17/22	17	22	GftR
ACJ85910.1	unknown [Medicago truncatula] - [217075100 gb]|unknown [Medicago truncatula]; Duplicate proteins: B7FMC7| - [217075100 gb]	SINTLFLTELVR	Unambiguous	7	1		High	1	0	1	0.000556	0.112	130	132	2.21	0	560.1	0	2	703.407	1405.81	0	0.59	13/22	13	22	GftR
ACJ85910.1	unknown [Medicago truncatula] - [217075100 gb]|unknown [Medicago truncatula]; Duplicate proteins: B7FMC7| - [217075100 gb]	LLENGDRWETEIAENLR	Unambiguous	7	1		High	1	0	1	0	0.000946	339	297	3.62	0	696.87	1	3	686.681	2058.03	0	1.28	21/64	21	64	K
ACJ85910.1	unknown [Medicago truncatula] - [217075100 gb]|unknown [Medicago truncatula]; Duplicate proteins: B7FMC7| - [217075100 gb]	LLENGDRWETEIAENLR	Unambiguous	7	1		High	1	0	1	0.000632	0.00249	338	321	3.24	0	451.25	1	3	686.68	2058.02	0	-0.49	20/64	20	64	K
ACJ85910.1	unknown [Medicago truncatula] - [217075100 gb]|unknown [Medicago truncatula]; Duplicate proteins: B7FMC7| - [217075100 gb]	SINTLFLTELVR	Unambiguous	7	1		High	1	0	1	0.000632	0.0015	128	131	3.21	0	1283.72	0	2	703.407	1405.81	0	0.68	18/22	18	22	K
ACJ85910.1	unknown [Medicago truncatula] - [217075100 gb]|unknown [Medicago truncatula]; Duplicate proteins: B7FMC7| - [217075100 gb]	SINTLFLTELVR	Unambiguous	7	1		High	1	0	1	0	0.00046	134	131	3.82	0	1145.05	0	2	703.407	1405.81	0	0.68	17/22	17	22	K
ACJ85910.1	unknown [Medicago truncatula] - [217075100 gb]|unknown [Medicago truncatula]; Duplicate proteins: B7FMC7| - [217075100 gb]	SINTLFLTELVR	Unambiguous	7	1		High	1	0	1	0	0.000736	129	131	3.92	0	1121.03	0	2	703.407	1405.81	0	0.68	17/22	17	22	K
ACJ85910.1	unknown [Medicago truncatula] - [217075100 gb]|unknown [Medicago truncatula]; Duplicate proteins: B7FMC7| - [217075100 gb]	SINTLFLTELVR	Unambiguous	7	1		High	1	0	1	0.000632	0.00149	129	127	3.29	0	1243.29	0	2	703.406	1405.81	0	0.51	18/22	18	22	K
ACJ85910.1	unknown [Medicago truncatula] - [217075100 gb]|unknown [Medicago truncatula]; Duplicate proteins: B7FMC7| - [217075100 gb]	NVTINYPFEK	Unambiguous	2	1		High	1	0	1	0.00124	0.0287	213	222	1.74	0	337.64	0	2	612.817	1224.63	0	-0.04	2017-11-18	11	18	B
ACJ85910.1	unknown [Medicago truncatula] - [217075100 gb]|unknown [Medicago truncatula]; Duplicate proteins: B7FMC7| - [217075100 gb]	LLENGDRWETEIAENLR	Unambiguous	7	1		High	1	0	1	0	5.88e-05	323	297	3.27	0	1071.78	1	3	686.68	2058.03	0	-0.05	26/64	26	64	B
ACJ85910.1	unknown [Medicago truncatula] - [217075100 gb]|unknown [Medicago truncatula]; Duplicate proteins: B7FMC7| - [217075100 gb]	LLENGDRWETEIAENLR	Unambiguous	7	1		High	1	0	1	0	0.00612	342	308	3.01	0	323.19	1	3	686.68	2058.03	0	0.66	16/64	16	64	B
ACJ85910.1	unknown [Medicago truncatula] - [217075100 gb]|unknown [Medicago truncatula]; Duplicate proteins: B7FMC7| - [217075100 gb]	LLENGDRWETEIAENLR	Unambiguous	7	1		High	1	0	1	0	0.000241	297	263	3.15	0	780.11	1	2	1029.52	2058.03	0	0.37	17/32	17	32	B
ACJ85910.1	unknown [Medicago truncatula] - [217075100 gb]|unknown [Medicago truncatula]; Duplicate proteins: B7FMC7| - [217075100 gb]	SINTLFLTELVR	Unambiguous	7	1		High	1	0	1	0	0.00106	138	134	2.54	0	655.39	0	2	703.407	1405.81	0	1.2	16/22	16	22	B
ACJ85910.1	unknown [Medicago truncatula] - [217075100 gb]|unknown [Medicago truncatula]; Duplicate proteins: B7FMC7| - [217075100 gb]	SINTLFLTELVR	Unambiguous	7	1		High	1	0	1	0	6.46e-06	140	136	3.53	0	1025.51	0	2	703.407	1405.81	0	1.2	16/22	16	22	B
ACJ85910.1	unknown [Medicago truncatula] - [217075100 gb]|unknown [Medicago truncatula]; Duplicate proteins: B7FMC7| - [217075100 gb]	SINTLFLTELVR	Unambiguous	7	1		High	1	0	1	0	2.49e-05	132	131	3.59	0	957.24	0	2	703.407	1405.81	0	0.68	17/22	17	22	B
ACJ85910.1	unknown [Medicago truncatula] - [217075100 gb]|unknown [Medicago truncatula]; Duplicate proteins: B7FMC7| - [217075100 gb]	SINTLFLTELVR	Unambiguous	7	1		High	1	0	1	0	0.000457	124	132	2.51	0	564.45	0	2	703.406	1405.81	0	0.51	14/22	14	22	B
ACJ85910.1	unknown [Medicago truncatula] - [217075100 gb]|unknown [Medicago truncatula]; Duplicate proteins: B7FMC7| - [217075100 gb]	LLENGDRWETEIAENLR	Unambiguous	7	1		High	1	0	1	0.000373	0.00168	885	872	3.15	0	663.87	1	3	686.679	2058.02	0	-0.94	22/64	22	64	V
ACJ85910.1	unknown [Medicago truncatula] - [217075100 gb]|unknown [Medicago truncatula]; Duplicate proteins: B7FMC7| - [217075100 gb]	SINTLFLTELVR	Unambiguous	7	1		High	1	0	1	0.000373	0.000158	467	469	2.55	0	451.2	0	2	703.406	1405.81	0	0.24	13/22	13	22	V
ACJ85910.1	unknown [Medicago truncatula] - [217075100 gb]|unknown [Medicago truncatula]; Duplicate proteins: B7FMC7| - [217075100 gb]	SINTLFLTELVR	Unambiguous	7	1		High	1	0	1	0	1.29e-09	398	404	4.02	0	1271.81	0	2	703.407	1405.81	0	0.77	18/22	18	22	V
ACJ85910.1	unknown [Medicago truncatula] - [217075100 gb]|unknown [Medicago truncatula]; Duplicate proteins: B7FMC7| - [217075100 gb]	SINTLFLTELVR	Unambiguous	7	1		High	1	0	1	0.000373	3.45e-08	397	405	3.75	0	1180.64	0	2	703.407	1405.81	0	0.77	17/22	17	22	V
ACJ85910.1	unknown [Medicago truncatula] - [217075100 gb]|unknown [Medicago truncatula]; Duplicate proteins: B7FMC7| - [217075100 gb]	LLENGDRWETEIAENLR	Unambiguous	7	1		High	1	0	1	0.00163	0.0828	336	311	2.12	0	369.11	1	3	686.68	2058.03	0	0.48	17/64	17	64	GftR
ACJ85910.1	unknown [Medicago truncatula] - [217075100 gb]|unknown [Medicago truncatula]; Duplicate proteins: B7FMC7| - [217075100 gb]	LLENGDRWETEIAENLR	Unambiguous	7	1		High	1	0	1	0.000595	0.0152	316	305	2.88	0	794.6	1	3	686.679	2058.02	0	-1.12	22/64	22	64	GftR
ACJ85910.1	unknown [Medicago truncatula] - [217075100 gb]|unknown [Medicago truncatula]; Duplicate proteins: B7FMC7| - [217075100 gb]	SINTLFLTELVR	Unambiguous	7	1		High	1	0	1	0.000595	0.0438	151	144	2.81	0	916.6	0	2	703.406	1405.81	0	0.24	16/22	16	22	GftR
ACJ85910.1	unknown [Medicago truncatula] - [217075100 gb]|unknown [Medicago truncatula]; Duplicate proteins: B7FMC7| - [217075100 gb]	SINTLFLTELVR	Unambiguous	7	1		High	1	0	1	0.000595	0.00749	146	143	3.85	0	1348.66	0	2	703.406	1405.81	0	0.24	18/22	18	22	GftR
ACJ85910.1	unknown [Medicago truncatula] - [217075100 gb]|unknown [Medicago truncatula]; Duplicate proteins: B7FMC7| - [217075100 gb]	SINTLFLTELVR	Unambiguous	7	1		High	1	0	1	0.000595	0.0119	129	126	4.01	0	1334.55	0	2	703.407	1405.81	0	0.59	18/22	18	22	GftR
ACJ85910.1	unknown [Medicago truncatula] - [217075100 gb]|unknown [Medicago truncatula]; Duplicate proteins: B7FMC7| - [217075100 gb]	SINTLFLTELVR	Unambiguous	7	1		High	1	0	1	0.000595	0.0385	125	129	2.93	0	481.65	0	2	703.407	1405.81	0	0.59	13/22	13	22	GftR
ACJ85910.1	unknown [Medicago truncatula] - [217075100 gb]|unknown [Medicago truncatula]; Duplicate proteins: B7FMC7| - [217075100 gb]	SINTLFLTELVR	Unambiguous	7	1		High	1	0	1	0	3.57e-10	136	133	3.82	0	1235.17	0	2	703.408	1405.81	0	2.16	17/22	17	22	K
ACJ85910.1	unknown [Medicago truncatula] - [217075100 gb]|unknown [Medicago truncatula]; Duplicate proteins: B7FMC7| - [217075100 gb]	SINTLFLTELVR	Unambiguous	7	1		High	1	0	1	0	6.7e-10	124	127	4.32	0	1394.82	0	2	703.407	1405.81	0	1.03	18/22	18	22	K
ACJ85910.1	unknown [Medicago truncatula] - [217075100 gb]|unknown [Medicago truncatula]; Duplicate proteins: B7FMC7| - [217075100 gb]	SINTLFLTELVR	Unambiguous	7	1		High	1	0	1	0	4.2e-05	133	127	2.69	0	863.05	0	2	703.407	1405.81	0	0.77	17/22	17	22	K
ACJ85910.1	unknown [Medicago truncatula] - [217075100 gb]|unknown [Medicago truncatula]; Duplicate proteins: B7FMC7| - [217075100 gb]	SINTLFLTELVR	Unambiguous	7	1		High	1	0	1	0	1.61e-08	135	137	2.85	0	808.65	0	2	703.407	1405.81	0	0.68	15/22	15	22	K
ACJ85955.1	unknown [Medicago truncatula]; Duplicate proteins: gi|217071520 - [217075190 gb]|unknown [Medicago truncatula]; Duplicate proteins: gi|217071520,B7FH91| - [217075190 gb]	VTGGEVGAASSLAPK	Unambiguous	9	1		High	1	0	1	0.0016	0.0154	319	356	2.19	0	868.55	0	2	672.362	1343.72	0	-0.27	17/28	17	28	B
ACJ85955.1	unknown [Medicago truncatula]; Duplicate proteins: gi|217071520 - [217075190 gb]|unknown [Medicago truncatula]; Duplicate proteins: gi|217071520,B7FH91| - [217075190 gb]	VTGGEVGAASSLAPK	Unambiguous	9	1		High	1	0	1	0	3.43e-05	315	357	3.42	0	1757.83	0	2	672.362	1343.72	0	-0.55	22/28	22	28	V
ACJ85955.1	unknown [Medicago truncatula]; Duplicate proteins: gi|217071520 - [217075190 gb]|unknown [Medicago truncatula]; Duplicate proteins: gi|217071520,B7FH91| - [217075190 gb]	VTGGEVGAASSLAPK	Unambiguous	9	1		High	1	0	1	0	0.000208	303	347	3.64	0	1851.59	0	2	672.362	1343.72	0	-0.09	21/28	21	28	V
ACJ85955.1	unknown [Medicago truncatula]; Duplicate proteins: gi|217071520 - [217075190 gb]|unknown [Medicago truncatula]; Duplicate proteins: gi|217071520,B7FH91| - [217075190 gb]	VTGGEVGAASSLAPK	Unambiguous	9	1		High	1	0	1	0.000374	0.00113	265	296	3.61	0	1513.11	0	2	672.362	1343.72	0	0.09	18/28	18	28	V
ACJ85955.1	unknown [Medicago truncatula]; Duplicate proteins: gi|217071520 - [217075190 gb]|unknown [Medicago truncatula]; Duplicate proteins: gi|217071520,B7FH91| - [217075190 gb]	IGPLGLSPK	Unambiguous	5	1		High	1	0	1	0.00222	0.0572	44	45	2.45	0	491.34	0	2	441.276	881.544	0	-1.75	13/16	13	16	V
ACJ85955.1	unknown [Medicago truncatula]; Duplicate proteins: gi|217071520 - [217075190 gb]|unknown [Medicago truncatula]; Duplicate proteins: gi|217071520,B7FH91| - [217075190 gb]	IGPLGLSPK	Unambiguous	5	1		High	1	0	1	0.00959	0.169	39	40	2.32	0	273.17	0	2	441.276	881.544	0	-2.02	2017-11-16	11	16	V
ACJ85955.1	unknown [Medicago truncatula]; Duplicate proteins: gi|217071520 - [217075190 gb]|unknown [Medicago truncatula]; Duplicate proteins: gi|217071520,B7FH91| - [217075190 gb]	VAVVPSAAALVIK	Unambiguous	8	1		High	1	0	1	0.000374	0.00923	29	28	1.95	0	476.54	0	2	619.398	1237.79	0	0.38	17/24	17	24	V
ACJ85955.1	unknown [Medicago truncatula]; Duplicate proteins: gi|217071520 - [217075190 gb]|unknown [Medicago truncatula]; Duplicate proteins: gi|217071520,B7FH91| - [217075190 gb]	HNGNISLDDVIEIAK	Unambiguous	8	1		High	1	0	1	0	3.42e-05	322	304	3.57	0	932.73	0	2	819.428	1637.85	0	-0.14	18/28	18	28	V
ACJ85955.1	unknown [Medicago truncatula]; Duplicate proteins: gi|217071520 - [217075190 gb]|unknown [Medicago truncatula]; Duplicate proteins: gi|217071520,B7FH91| - [217075190 gb]	VTGGEVGAASSLAPK	Unambiguous	9	1		High	1	0	1	0.00186	0.0131	315	352	2.78	0	1031.61	0	2	672.362	1343.72	0	-0.18	18/28	18	28	GftR
ACJ85955.1	unknown [Medicago truncatula]; Duplicate proteins: gi|217071520 - [217075190 gb]|unknown [Medicago truncatula]; Duplicate proteins: gi|217071520,B7FH91| - [217075190 gb]	VAVVPSAAALVIK	Unambiguous	8	1		High	1	0	1	0.00772	0.0625	29	28	1.38	0	413.79	0	2	619.398	1237.79	0	0.38	15/24	15	24	GftR
ACJ85955.1	unknown [Medicago truncatula]; Duplicate proteins: gi|217071520 - [217075190 gb]|unknown [Medicago truncatula]; Duplicate proteins: gi|217071520,B7FH91| - [217075190 gb]	VAVVPSAAALVIK	Unambiguous	8	1		High	1	0	1	0	1.48e-05	29	29	2.19	0	381.84	0	2	619.397	1237.79	0	-0.31	14/24	14	24	GftR
ACJ85955.1	unknown [Medicago truncatula]; Duplicate proteins: gi|217071520 - [217075190 gb]|unknown [Medicago truncatula]; Duplicate proteins: gi|217071520,B7FH91| - [217075190 gb]	VAVVPSAAALVIK	Unambiguous	8	1		High	1	0	1	0.00908	0.143	32	30	2.01	0	351.54	0	2	619.397	1237.79	0	-0.61	14/24	14	24	B
ACJ85955.1	unknown [Medicago truncatula]; Duplicate proteins: gi|217071520 - [217075190 gb]|unknown [Medicago truncatula]; Duplicate proteins: gi|217071520,B7FH91| - [217075190 gb]	VAVVPSAAALVIK	Unambiguous	8	1		High	1	0	1	0	0.00146	28	29	2.2	0	408.39	0	2	619.398	1237.79	0	0.18	15/24	15	24	B
ACJ85955.1	unknown [Medicago truncatula]; Duplicate proteins: gi|217071520 - [217075190 gb]|unknown [Medicago truncatula]; Duplicate proteins: gi|217071520,B7FH91| - [217075190 gb]	VTGGEVGAASSLAPK	Unambiguous	9	1		High	1	0	1	0	1.87e-06	274	298	2.68	0	810.99	0	2	672.362	1343.72	0	0.45	18/28	18	28	V
ACJ85955.1	unknown [Medicago truncatula]; Duplicate proteins: gi|217071520 - [217075190 gb]|unknown [Medicago truncatula]; Duplicate proteins: gi|217071520,B7FH91| - [217075190 gb]	VTGGEVGAASSLAPK	Unambiguous	9	1		High	1	0	1	0	5.53e-10	277	303	3.35	0	1545.98	0	2	672.362	1343.72	0	0.54	20/28	20	28	V
ACJ85955.1	unknown [Medicago truncatula]; Duplicate proteins: gi|217071520 - [217075190 gb]|unknown [Medicago truncatula]; Duplicate proteins: gi|217071520,B7FH91| - [217075190 gb]	VAVVPSAAALVIK	Unambiguous	8	1		High	1	0	1	0.000521	0.00839	29	29	1.81	0	363.15	0	2	619.398	1237.79	0	1.26	14/24	14	24	V
ACJ85955.1	unknown [Medicago truncatula]; Duplicate proteins: gi|217071520 - [217075190 gb]|unknown [Medicago truncatula]; Duplicate proteins: gi|217071520,B7FH91| - [217075190 gb]	VAVVPSAAALVIK	Unambiguous	8	1		High	1	0	1	0.000997	0.0358	26	28	2.08	0	410.96	0	2	619.398	1237.79	0	-0.02	15/24	15	24	V
ACJ85955.1	unknown [Medicago truncatula]; Duplicate proteins: gi|217071520 - [217075190 gb]|unknown [Medicago truncatula]; Duplicate proteins: gi|217071520,B7FH91| - [217075190 gb]	HNGNISLDDVIEIAK	Unambiguous	8	1		High	1	0	1	0	1.75e-12	326	305	3.63	0	406.97	0	2	819.427	1637.85	0	-1.41	15/28	15	28	V
ACJ85955.1	unknown [Medicago truncatula]; Duplicate proteins: gi|217071520 - [217075190 gb]|unknown [Medicago truncatula]; Duplicate proteins: gi|217071520,B7FH91| - [217075190 gb]	VTGGEVGAASSLAPK	Unambiguous	9	1		High	1	0	1	0	0.0224	262	296	2.84	0	981.1	0	2	672.363	1343.72	0	1.27	19/28	19	28	GftR
ACJ85955.1	unknown [Medicago truncatula]; Duplicate proteins: gi|217071520 - [217075190 gb]|unknown [Medicago truncatula]; Duplicate proteins: gi|217071520,B7FH91| - [217075190 gb]	VAVVPSAAALVIK	Unambiguous	8	1		High	1	0	1	0.00449	0.19	27	27	1.5	0	420.13	0	2	619.398	1237.79	0	-0.02	15/24	15	24	GftR
ACJ85955.1	unknown [Medicago truncatula]; Duplicate proteins: gi|217071520 - [217075190 gb]|unknown [Medicago truncatula]; Duplicate proteins: gi|217071520,B7FH91| - [217075190 gb]	VAVVPSAAALVIK	Unambiguous	8	1		High	1	0	1	0.000556	0.0695	30	29	2.13	0	551.74	0	2	619.397	1237.79	0	-0.51	17/24	17	24	GftR
ACJ85955.1	unknown [Medicago truncatula]; Duplicate proteins: gi|217071520 - [217075190 gb]|unknown [Medicago truncatula]; Duplicate proteins: gi|217071520,B7FH91| - [217075190 gb]	VTGGEVGAASSLAPK	Unambiguous	9	1		High	1	0	1	0.00849	0.132	310	350	1.75	0	627.62	0	2	672.362	1343.72	0	-0.09	16/28	16	28	K
ACJ85955.1	unknown [Medicago truncatula]; Duplicate proteins: gi|217071520 - [217075190 gb]|unknown [Medicago truncatula]; Duplicate proteins: gi|217071520,B7FH91| - [217075190 gb]	VTGGEVGAASSLAPK	Unambiguous	9	1		High	1	0	1	0	2.4e-05	257	281	2.82	0	1080.55	0	2	672.363	1343.72	0	1.36	19/28	19	28	B
ACJ85955.1	unknown [Medicago truncatula]; Duplicate proteins: gi|217071520 - [217075190 gb]|unknown [Medicago truncatula]; Duplicate proteins: gi|217071520,B7FH91| - [217075190 gb]	VTGGEVGAASSLAPK	Unambiguous	9	1		High	1	0	1	0	4.67e-05	261	291	3.39	0	1325.01	0	2	672.362	1343.72	0	0.36	19/28	19	28	B
ACJ85955.1	unknown [Medicago truncatula]; Duplicate proteins: gi|217071520 - [217075190 gb]|unknown [Medicago truncatula]; Duplicate proteins: gi|217071520,B7FH91| - [217075190 gb]	VAVVPSAAALVIK	Unambiguous	8	1		High	1	0	1	0	0.00376	29	27	2.05	0	349.08	0	2	619.398	1237.79	0	0.38	14/24	14	24	B
ACJ85955.1	unknown [Medicago truncatula]; Duplicate proteins: gi|217071520 - [217075190 gb]|unknown [Medicago truncatula]; Duplicate proteins: gi|217071520,B7FH91| - [217075190 gb]	VTGGEVGAASSLAPK	Unambiguous	9	1		High	1	0	1	0.000373	7.66e-08	724	721	2.78	0	1135.49	0	2	672.362	1343.72	0	0.09	19/28	19	28	V
ACJ85955.1	unknown [Medicago truncatula]; Duplicate proteins: gi|217071520 - [217075190 gb]|unknown [Medicago truncatula]; Duplicate proteins: gi|217071520,B7FH91| - [217075190 gb]	VTGGEVGAASSLAPK	Unambiguous	9	1		High	1	0	1	0	3.24e-09	686	674	3.22	0	1482.46	0	2	672.363	1343.72	0	1.09	19/28	19	28	V
ACJ85955.1	unknown [Medicago truncatula]; Duplicate proteins: gi|217071520 - [217075190 gb]|unknown [Medicago truncatula]; Duplicate proteins: gi|217071520,B7FH91| - [217075190 gb]	VAVVPSAAALVIK	Unambiguous	8	1		High	1	0	1	0.00779	0.123	68	57	1.53	0	200.76	0	2	619.398	1237.79	0	0.08	2017-11-24	11	24	V
ACJ85955.1	unknown [Medicago truncatula]; Duplicate proteins: gi|217071520 - [217075190 gb]|unknown [Medicago truncatula]; Duplicate proteins: gi|217071520,B7FH91| - [217075190 gb]	VAVVPSAAALVIK	Unambiguous	8	1		High	1	0	1	0.000373	8.33e-05	68	57	1.94	0	410.92	0	2	619.398	1237.79	0	-0.02	15/24	15	24	V
ACJ85955.1	unknown [Medicago truncatula]; Duplicate proteins: gi|217071520 - [217075190 gb]|unknown [Medicago truncatula]; Duplicate proteins: gi|217071520,B7FH91| - [217075190 gb]	HNGNISLDDVIEIAK	Unambiguous	8	1		High	1	0	1	0	3.24e-12	885	962	3.58	0	1289.92	0	2	819.429	1637.85	0	0.68	20/28	20	28	V
ACJ85955.1	unknown [Medicago truncatula]; Duplicate proteins: gi|217071520 - [217075190 gb]|unknown [Medicago truncatula]; Duplicate proteins: gi|217071520,B7FH91| - [217075190 gb]	VTGGEVGAASSLAPK	Unambiguous	9	1		High	1	0	1	0.000595	0.0273	263	289	2.98	0	875.37	0	2	672.363	1343.72	0	0.91	18/28	18	28	GftR
ACJ85955.1	unknown [Medicago truncatula]; Duplicate proteins: gi|217071520 - [217075190 gb]|unknown [Medicago truncatula]; Duplicate proteins: gi|217071520,B7FH91| - [217075190 gb]	VTGGEVGAASSLAPK	Unambiguous	9	1		High	1	0	1	0.000595	0.0208	265	298	3.54	0	1651.72	0	2	672.363	1343.72	0	0.91	20/28	20	28	GftR
ACJ85955.1	unknown [Medicago truncatula]; Duplicate proteins: gi|217071520 - [217075190 gb]|unknown [Medicago truncatula]; Duplicate proteins: gi|217071520,B7FH91| - [217075190 gb]	VAVVPSAAALVIK	Unambiguous	8	1		High	1	0	1	0.00291	0.146	29	29	1.58	0	472.96	0	2	619.398	1237.79	0	-0.12	16/24	16	24	GftR
ACJ85955.1	unknown [Medicago truncatula]; Duplicate proteins: gi|217071520 - [217075190 gb]|unknown [Medicago truncatula]; Duplicate proteins: gi|217071520,B7FH91| - [217075190 gb]	VAVVPSAAALVIK	Unambiguous	8	1		High	1	0	1	0.00577	0.229	28	28	1.42	0	306.2	0	2	619.398	1237.79	0	0.08	13/24	13	24	GftR
ACJ85955.1	unknown [Medicago truncatula]; Duplicate proteins: gi|217071520 - [217075190 gb]|unknown [Medicago truncatula]; Duplicate proteins: gi|217071520,B7FH91| - [217075190 gb]	VTGGEVGAASSLAPK	Unambiguous	9	1		High	1	0	1	0	0.000269	271	301	2.35	0	738.79	0	2	672.362	1343.72	0	0.54	18/28	18	28	K
ACJ85959.1	unknown [Medicago truncatula] - [217075198 gb]	QAVDISPLR	Unambiguous	41	1		High	1	0	1	0.00192	0.0517	185	162	1.87	0	350	0	2	499.785	998.563	0	0.19	13/16	13	16	V
ACJ85959.1	unknown [Medicago truncatula] - [217075198 gb]	QAVDISPLR	Unambiguous	41	1		High	1	0	1	0.000374	0.00934	179	155	2.23	0	336.58	0	2	499.785	998.563	0	0.19	13/16	13	16	V
ACJ85959.1	unknown [Medicago truncatula] - [217075198 gb]	VNQAIYLLTTGAR	Unambiguous	30	1		High	1	0	1	0	4.32e-05	173	186	4.28	0	2036.32	0	2	710.402	1419.8	0	0.49	21/24	21	24	V
ACJ85959.1	unknown [Medicago truncatula] - [217075198 gb]	VNQAIYLLTTGAR	Unambiguous	30	1		High	1	0	1	0	0.000108	168	193	3.23	0	1665.72	0	2	710.402	1419.8	0	0.49	18/24	18	24	V
ACJ85959.1	unknown [Medicago truncatula] - [217075198 gb]	VNQAIYLLTTGAR	Unambiguous	30	1		High	1	0	1	0	1.98e-06	187	194	2.93	0	997.94	0	2	710.402	1419.8	0	0.58	17/24	17	24	GftR
ACJ85959.1	unknown [Medicago truncatula] - [217075198 gb]	IGSAGVVR	Unambiguous	43	1		High	1	0	1	0.00562	0.0988	610	638	1.42	0	124.77	0	2	379.73	758.452	0	-0.25	2017-08-14	8	14	B
ACJ85959.1	unknown [Medicago truncatula] - [217075198 gb]	VNQAIYLLTTGAR	Unambiguous	30	1		High	1	0	1	0	1.34e-05	201	213	3.21	0	988.2	0	2	710.402	1419.8	0	0.23	17/24	17	24	B
ACJ85959.1	unknown [Medicago truncatula] - [217075198 gb]	VNQAIYLLTTGAR	Unambiguous	30	1		High	1	0	1	0	1.26e-11	211	219	3.23	0	1448.41	0	2	710.402	1419.8	0	0.23	19/24	19	24	V
ACJ85959.1	unknown [Medicago truncatula] - [217075198 gb]	VNQAIYLLTTGAR	Unambiguous	30	1		High	1	0	1	0	4.37e-16	184	190	4.49	0	1799.81	0	2	710.402	1419.8	0	1.35	20/24	20	24	V
ACJ85959.1	unknown [Medicago truncatula] - [217075198 gb]	VNQAIYLLTTGAR	Unambiguous	30	1		High	1	0	1	0	0.0184	202	217	2.49	0	1121.73	0	2	710.402	1419.8	0	0.32	17/24	17	24	GftR
ACJ85959.1	unknown [Medicago truncatula] - [217075198 gb]	VNQAIYLLTTGAR	Unambiguous	30	1		High	1	0	1	0	2.87e-05	184	195	3.12	0	1469.22	0	2	710.401	1419.8	0	0.06	19/24	19	24	B
ACJ85959.1	unknown [Medicago truncatula] - [217075198 gb]	IGSAGVVR	Unambiguous	43	1		High	1	0	1	0.00501	0.0818	1351	1428	1.77	0	255.9	0	2	379.73	758.452	0	0.71	2017-09-14	9	14	V
ACJ85959.1	unknown [Medicago truncatula] - [217075198 gb]	QAVDISPLR	Unambiguous	41	1		High	1	0	1	0.000373	0.000623	502	470	2.29	0	412.68	0	2	499.785	998.563	0	-0.12	14/16	14	16	V
ACJ85959.1	unknown [Medicago truncatula] - [217075198 gb]	VNQAIYLLTTGAR	Unambiguous	30	1		High	1	0	1	0	2.94e-10	556	603	4.36	0	2017.39	0	2	710.402	1419.8	0	0.66	20/24	20	24	V
ACJ85959.1	unknown [Medicago truncatula] - [217075198 gb]	VNQAIYLLTTGAR	Unambiguous	30	1		High	1	0	1	0	4.75e-12	547	591	3.82	0	1868.33	0	2	710.402	1419.8	0	0.66	20/24	20	24	V
ACJ85959.1	unknown [Medicago truncatula] - [217075198 gb]	HAmEIIHLLTDQNPIQVIVDAVVNSGPR	Unambiguous	18	1	M3(Oxidation)	High	1	0	1	0.00108	0.0226	670	625	1.75	0	451.49	0	3	1032.55	3095.63	0	0.14	23/108	23	108	V
ACJ85959.1	unknown [Medicago truncatula] - [217075198 gb]	VNQAIYLLTTGAR	Unambiguous	30	1		High	1	0	1	0.000595	0.00564	176	184	3.07	0	1277.39	0	2	710.402	1419.8	0	0.41	18/24	18	24	GftR
ACJ85959.1	unknown [Medicago truncatula] - [217075198 gb]	VNQAIYLLTTGAR	Unambiguous	30	1		High	1	0	1	0	0.00107	203	214	3.99	0	1576.31	0	2	710.401	1419.79	0	-0.8	19/24	19	24	GftR
ACJ85987.1	unknown [Medicago truncatula] - [217075254 gb]	STGFGLIYDSVENAK	Unambiguous	2	1		High	1	0	1	0	1.45e-07	246	242	2.57	0	1264.46	0	2	800.897	1600.79	0	0.26	19/28	19	28	B
ACJ85987.1	unknown [Medicago truncatula] - [217075254 gb]	STGFGLIYDSVENAK	Unambiguous	2	1		High	1	0	1	0	1.51e-07	260	265	2.59	0	779.72	0	2	800.897	1600.79	0	0.42	16/28	16	28	B
ACJ85987.1	unknown [Medicago truncatula] - [217075254 gb]	QFVIDVLHPGR	Unambiguous	2	1		High	1	0	1	0.000374	0.00384	201	203	2.68	0	591.79	0	2	640.86	1280.71	0	1	16/20	16	20	V
ACJ85987.1	unknown [Medicago truncatula] - [217075254 gb]	STGFGLIYDSVENAK	Unambiguous	2	1		High	1	0	1	0	0.000167	274	273	3.16	0	1304.44	0	2	800.897	1600.79	0	0.72	20/28	20	28	V
ACJ85987.1	unknown [Medicago truncatula] - [217075254 gb]	STGFGLIYDSVENAK	Unambiguous	2	1		High	1	0	1	0	0.000207	271	273	3.39	0	1425.84	0	2	800.897	1600.79	0	0.72	21/28	21	28	V
ACJ85987.1	unknown [Medicago truncatula] - [217075254 gb]	STGFGLIYDSVENAK	Unambiguous	2	1		High	1	0	1	0	0.000284	253	262	3.29	0	922.99	0	2	800.897	1600.79	0	0.72	17/28	17	28	V
ACJ85987.1	unknown [Medicago truncatula] - [217075254 gb]	STGFGLIYDSVENAK	Unambiguous	2	1		High	1	0	1	0	1.13e-07	259	263	2.89	0	708.04	0	2	800.896	1600.79	0	0.11	17/28	17	28	GftR
ACJ85987.1	unknown [Medicago truncatula] - [217075254 gb]	STGFGLIYDSVENAK	Unambiguous	2	1		High	1	0	1	0	1.37e-09	254	257	3.69	0	897.48	0	2	800.896	1600.79	0	0.11	18/28	18	28	GftR
ACJ85987.1	unknown [Medicago truncatula] - [217075254 gb]	STGFGLIYDSVENAK	Unambiguous	2	1		High	1	0	1	0	9.38e-05	261	257	2.3	0	746.73	0	2	800.897	1600.79	0	0.42	18/28	18	28	B
ACJ85987.1	unknown [Medicago truncatula] - [217075254 gb]	STGFGLIYDSVENAK	Unambiguous	2	1		High	1	0	1	0	4.31e-05	236	226	3	0	1184.96	0	2	800.898	1600.79	0	1.64	19/28	19	28	B
ACJ85987.1	unknown [Medicago truncatula] - [217075254 gb]	STGFGLIYDSVENAK	Unambiguous	2	1		High	1	0	1	0.000459	0.067	227	214	2.42	0	837.35	0	2	800.898	1600.79	0	1.64	16/28	16	28	B
ACJ85987.1	unknown [Medicago truncatula] - [217075254 gb]	STGFGLIYDSVENAK	Unambiguous	2	1		High	1	0	1	0	1.33e-11	245	242	3.42	0	1222.12	0	2	800.897	1600.79	0	0.26	19/28	19	28	V
ACJ85987.1	unknown [Medicago truncatula] - [217075254 gb]	STGFGLIYDSVENAK	Unambiguous	2	1		High	1	0	1	0	1.33e-08	239	248	2.87	0	838.68	0	2	800.897	1600.79	0	0.26	16/28	16	28	V
ACJ85987.1	unknown [Medicago truncatula] - [217075254 gb]	STGFGLIYDSVENAK	Unambiguous	2	1		High	1	0	1	0	1e-08	236	224	2.71	0	672.2	0	2	800.897	1600.79	0	1.26	16/28	16	28	V
ACJ85987.1	unknown [Medicago truncatula] - [217075254 gb]	STGFGLIYDSVENAK	Unambiguous	2	1		High	1	0	1	0	0.00304	231	226	3.65	0	1111.92	0	2	800.896	1600.78	0	-0.35	19/28	19	28	GftR
ACJ85987.1	unknown [Medicago truncatula] - [217075254 gb]	STGFGLIYDSVENAK	Unambiguous	2	1		High	1	0	1	0	0.0124	234	231	2.86	0	810.81	0	2	800.896	1600.78	0	-0.35	18/28	18	28	GftR
ACJ85987.1	unknown [Medicago truncatula] - [217075254 gb]	STGFGLIYDSVENAK	Unambiguous	2	1		High	1	0	1	0.000632	0.001	245	236	2.16	0	542.37	0	2	800.897	1600.79	0	1.03	14/28	14	28	K
ACJ85987.1	unknown [Medicago truncatula] - [217075254 gb]	STGFGLIYDSVENAK	Unambiguous	2	1		High	1	0	1	0	2.29e-06	235	248	2.49	0	880.41	0	2	800.896	1600.79	0	0.04	17/28	17	28	B
ACJ85987.1	unknown [Medicago truncatula] - [217075254 gb]	STGFGLIYDSVENAK	Unambiguous	2	1		High	1	0	1	0	4.95e-06	263	264	3.21	0	1180.46	0	2	800.897	1600.79	0	0.57	19/28	19	28	B
ACJ85987.1	unknown [Medicago truncatula] - [217075254 gb]	STGFGLIYDSVENAK	Unambiguous	2	1		High	1	0	1	0	4.46e-10	669	687	3.29	0	1276.57	0	2	800.897	1600.79	0	0.49	20/28	20	28	V
ACJ85987.1	unknown [Medicago truncatula] - [217075254 gb]	STGFGLIYDSVENAK	Unambiguous	2	1		High	1	0	1	0.000373	2.35e-08	745	753	3.12	0	1590.37	0	2	800.897	1600.79	0	0.49	20/28	20	28	V
ACJ85987.1	unknown [Medicago truncatula] - [217075254 gb]	STGFGLIYDSVENAK	Unambiguous	2	1		High	1	0	1	0.000595	0.0124	239	244	3.17	0	942.75	0	2	800.897	1600.79	0	0.26	18/28	18	28	GftR
ACJ85987.1	unknown [Medicago truncatula] - [217075254 gb]	STGFGLIYDSVENAK	Unambiguous	2	1		High	1	0	1	0.000595	0.0148	253	254	2.86	0	381.84	0	2	800.897	1600.79	0	0.26	13/28	13	28	GftR
ACJ86233.1	unknown [Medicago truncatula] - [217075747 gb]|unknown [Medicago truncatula]; Duplicate proteins: B7FNA0| - [217075747 gb]	EVEAIGGNVQASASR	Unambiguous	8	1		High	1	0	1	0	1.52e-07	277	266	2.53	0	800.54	0	2	744.377	1487.75	0	1.13	18/28	18	28	B
ACJ86233.1	unknown [Medicago truncatula] - [217075747 gb]|unknown [Medicago truncatula]; Duplicate proteins: B7FNA0| - [217075747 gb]	EVEAIGGNVQASASR	Unambiguous	8	1		High	1	0	1	0	8.92e-06	271	240	3.25	0	1180.72	0	2	744.376	1487.74	0	-0.26	22/28	22	28	V
ACJ86233.1	unknown [Medicago truncatula] - [217075747 gb]|unknown [Medicago truncatula]; Duplicate proteins: B7FNA0| - [217075747 gb]	EVEAIGGNVQASASR	Unambiguous	8	1		High	1	0	1	0	1.76e-06	267	245	4.27	0	1178.66	0	2	744.376	1487.74	0	-0.26	22/28	22	28	V
ACJ86233.1	unknown [Medicago truncatula] - [217075747 gb]|unknown [Medicago truncatula]; Duplicate proteins: B7FNA0| - [217075747 gb]	EVEAIGGNVQASASR	Unambiguous	8	1		High	1	0	1	0	7.31e-10	296	258	3.23	0	811.82	0	2	744.376	1487.74	0	-0.1	20/28	20	28	GftR
ACJ86233.1	unknown [Medicago truncatula] - [217075747 gb]|unknown [Medicago truncatula]; Duplicate proteins: B7FNA0| - [217075747 gb]	EVEAIGGNVQASASR	Unambiguous	8	1		High	1	0	1	0	4.09e-12	292	270	3.72	0	1057.9	0	2	744.376	1487.74	0	-0.01	21/28	21	28	GftR
ACJ86233.1	unknown [Medicago truncatula] - [217075747 gb]|unknown [Medicago truncatula]; Duplicate proteins: B7FNA0| - [217075747 gb]	EVEAIGGNVQASASR	Unambiguous	8	1		High	1	0	1	0	3.3e-07	293	257	3.11	0	455.3	0	2	744.376	1487.74	0	-0.01	15/28	15	28	K
ACJ86233.1	unknown [Medicago truncatula] - [217075747 gb]|unknown [Medicago truncatula]; Duplicate proteins: B7FNA0| - [217075747 gb]	EVEAIGGNVQASASR	Unambiguous	8	1		High	1	0	1	0	1.48e-08	275	245	4.06	0	1089.57	0	2	744.376	1487.74	0	-0.01	22/28	22	28	K
ACJ86233.1	unknown [Medicago truncatula] - [217075747 gb]|unknown [Medicago truncatula]; Duplicate proteins: B7FNA0| - [217075747 gb]	EVEAIGGNVQASASR	Unambiguous	8	1		High	1	0	1	0	4.72e-05	301	255	3.28	0	795.64	0	2	744.376	1487.75	0	0.23	20/28	20	28	K
ACJ86233.1	unknown [Medicago truncatula] - [217075747 gb]|unknown [Medicago truncatula]; Duplicate proteins: B7FNA0| - [217075747 gb]	EVEAIGGNVQASASR	Unambiguous	8	1		High	1	0	1	0	0.00029	262	238	3.17	0	983.29	0	2	744.376	1487.74	0	-0.26	20/28	20	28	B
ACJ86233.1	unknown [Medicago truncatula] - [217075747 gb]|unknown [Medicago truncatula]; Duplicate proteins: B7FNA0| - [217075747 gb]	EVEAIGGNVQASASR	Unambiguous	8	1		High	1	0	1	0	0.000167	269	240	3.96	0	1113.52	0	2	744.376	1487.74	0	-0.26	22/28	22	28	B
ACJ86233.1	unknown [Medicago truncatula] - [217075747 gb]|unknown [Medicago truncatula]; Duplicate proteins: B7FNA0| - [217075747 gb]	EVEAIGGNVQASASR	Unambiguous	8	1		High	1	0	1	0	4.99e-06	301	272	3.59	0	894.99	0	2	744.376	1487.75	0	0.07	20/28	20	28	B
ACJ86233.1	unknown [Medicago truncatula] - [217075747 gb]|unknown [Medicago truncatula]; Duplicate proteins: B7FNA0| - [217075747 gb]	EVEAIGGNVQASASR	Unambiguous	8	1		High	1	0	1	0	4.28e-13	268	240	3.68	0	1106.98	0	2	744.375	1487.74	0	-0.92	21/28	21	28	V
ACJ86233.1	unknown [Medicago truncatula] - [217075747 gb]|unknown [Medicago truncatula]; Duplicate proteins: B7FNA0| - [217075747 gb]	EVEAIGGNVQASASR	Unambiguous	8	1		High	1	0	1	0	7.4e-15	284	252	3.52	0	975.05	0	2	744.375	1487.74	0	-1.08	19/28	19	28	V
ACJ86233.1	unknown [Medicago truncatula] - [217075747 gb]|unknown [Medicago truncatula]; Duplicate proteins: B7FNA0| - [217075747 gb]	EVEAIGGNVQASASR	Unambiguous	8	1		High	1	0	1	0	0.00278	278	255	2.58	0	785.44	0	2	744.376	1487.74	0	-0.42	19/28	19	28	GftR
ACJ86233.1	unknown [Medicago truncatula] - [217075747 gb]|unknown [Medicago truncatula]; Duplicate proteins: B7FNA0| - [217075747 gb]	EVEAIGGNVQASASR	Unambiguous	8	1		High	1	0	1	0	0.00171	259	238	3.4	0	1040.34	0	2	744.376	1487.74	0	-0.42	21/28	21	28	GftR
ACJ86233.1	unknown [Medicago truncatula] - [217075747 gb]|unknown [Medicago truncatula]; Duplicate proteins: B7FNA0| - [217075747 gb]	EVEAIGGNVQASASR	Unambiguous	8	1		High	1	0	1	0	0.000325	271	255	3.31	0	693.86	0	2	744.377	1487.75	0	1.38	17/28	17	28	K
ACJ86233.1	unknown [Medicago truncatula] - [217075747 gb]|unknown [Medicago truncatula]; Duplicate proteins: B7FNA0| - [217075747 gb]	EVEAIGGNVQASASR	Unambiguous	8	1		High	1	0	1	0	0.000532	289	260	3.47	0	966.88	0	2	744.376	1487.75	0	0.15	21/28	21	28	K
ACJ86233.1	unknown [Medicago truncatula] - [217075747 gb]|unknown [Medicago truncatula]; Duplicate proteins: B7FNA0| - [217075747 gb]	EVEAIGGNVQASASR	Unambiguous	8	1		High	1	0	1	0	2.28e-13	685	671	3.22	0	1249.2	0	2	744.377	1487.75	0	1.3	22/28	22	28	V
ACJ86233.1	unknown [Medicago truncatula] - [217075747 gb]|unknown [Medicago truncatula]; Duplicate proteins: B7FNA0| - [217075747 gb]	EVEAIGGNVQASASR	Unambiguous	8	1		High	1	0	1	0	4.35e-15	684	677	4.12	0	1086.32	0	2	744.377	1487.75	0	1.3	21/28	21	28	V
ACJ86233.1	unknown [Medicago truncatula] - [217075747 gb]|unknown [Medicago truncatula]; Duplicate proteins: B7FNA0| - [217075747 gb]	EVEAIGGNVQASASR	Unambiguous	8	1		High	1	0	1	0	0.0023	309	274	4.03	0	1006.1	0	2	744.376	1487.74	0	-0.01	21/28	21	28	GftR
ACJ86233.1	unknown [Medicago truncatula] - [217075747 gb]|unknown [Medicago truncatula]; Duplicate proteins: B7FNA0| - [217075747 gb]	EVEAIGGNVQASASR	Unambiguous	8	1		High	1	0	1	0.000595	0.00597	288	264	3.56	0	908.21	0	2	744.377	1487.75	0	1.13	20/28	20	28	GftR
ACJ86233.1	unknown [Medicago truncatula] - [217075747 gb]|unknown [Medicago truncatula]; Duplicate proteins: B7FNA0| - [217075747 gb]	EVEAIGGNVQASASR	Unambiguous	8	1		High	1	0	1	0	4.58e-12	316	274	3.07	0	983.74	0	2	744.376	1487.75	0	0.48	20/28	20	28	K
ACU13157.1	unknown [Glycine max] - [255625625 gb]	LWQVPETLSEEVLGK	Unambiguous	2	1		High	1	0	1	0	1.23e-05	281	250	2.48	0	400.09	0	2	864.465	1727.92	0	0.52	15/28	15	28	B
ACU13157.1	unknown [Glycine max] - [255625625 gb]	LWQVPETLSEEVLGK	Unambiguous	2	1		High	1	0	1	0	0.00565	259	238	1.94	0	243.1	0	2	864.466	1727.92	0	1.3	13/28	13	28	B
ACU13157.1	unknown [Glycine max] - [255625625 gb]	LWQVPETLSEEVLGK	Unambiguous	2	1		High	1	0	1	0	0.00463	270	246	2.38	0	317.03	0	2	864.465	1727.92	0	0.8	14/28	14	28	B
ACU13157.1	unknown [Glycine max] - [255625625 gb]	LWQVPETLSEEVLGK	Unambiguous	2	1		High	1	0	1	0	0.0151	286	242	2.94	0	425.48	0	2	864.465	1727.92	0	1.02	15/28	15	28	K
ACU13157.1	unknown [Glycine max] - [255625625 gb]	LWQVPETLSEEVLGK	Unambiguous	2	1		High	1	0	1	0	0.000286	313	283	2.67	0	345.12	0	2	864.465	1727.92	0	0.59	14/28	14	28	K
ACU13157.1	unknown [Glycine max] - [255625625 gb]	LWQVPETLSEEVLGK	Unambiguous	2	1		High	1	0	1	0	0.00458	214	215	2.98	0	403.95	0	2	864.468	1727.93	0	3.63	15/28	15	28	B
ACU13157.1	unknown [Glycine max] - [255625625 gb]	LWQVPETLSEEVLGK	Unambiguous	2	1		High	1	0	1	0.000459	0.0384	242	209	2.83	0	487.89	0	2	864.466	1727.92	0	1.37	17/28	17	28	B
ACU13157.1	unknown [Glycine max] - [255625625 gb]	LWQVPETLSEEVLGK	Unambiguous	2	1		High	1	0	1	0.00754	0.122	282	248	2.15	0	271.33	0	2	864.465	1727.92	0	0.17	14/28	14	28	B
ACU13157.1	unknown [Glycine max] - [255625625 gb]	LWQVPETLSEEVLGK	Unambiguous	2	1		High	1	0	1	0.000632	0.0121	288	265	3.07	0	306.65	0	2	864.466	1727.92	0	1.79	13/28	13	28	K
ACU13157.1	unknown [Glycine max] - [255625625 gb]	LWQVPETLSEEVLGK	Unambiguous	2	1		High	1	0	1	0	4.82e-05	298	268	3.26	0	658.04	0	2	864.465	1727.92	0	1.09	19/28	19	28	B
ACU13157.1	unknown [Glycine max] - [255625625 gb]	LWQVPETLSEEVLGK	Unambiguous	2	1		High	1	0	1	0	0.000361	256	229	3.52	0	447.29	0	2	864.465	1727.92	0	1.09	16/28	16	28	B
ACU13157.1	unknown [Glycine max] - [255625625 gb]	LWQVPETLSEEVLGK	Unambiguous	2	1		High	1	0	1	0	0.00331	267	222	3.12	0	510.3	0	2	864.465	1727.92	0	1.09	17/28	17	28	B
ACU13157.1	unknown [Glycine max] - [255625625 gb]	LWQVPETLSEEVLGK	Unambiguous	2	1		High	1	0	1	0.000861	0.014	270	235	2.47	0	402.19	0	2	864.465	1727.92	0	0.66	17/28	17	28	B
ACU13431.1	unknown [Glycine max]; Duplicate proteins: gi|193850547 - [255626173 gb]|unknown [Glycine max]; Duplicate proteins: gi|193850547,C6F117| - [255626173 gb]	IVVELNGR	Unambiguous	6	1		High	1	0	1	0.00137	0.0268	286	258	1.9	0	550.49	0	2	450.269	899.531	0	-0.35	2017-12-14	12	14	V
ACU13431.1	unknown [Glycine max]; Duplicate proteins: gi|193850547 - [255626173 gb]|unknown [Glycine max]; Duplicate proteins: gi|193850547,C6F117| - [255626173 gb]	IVVELNGR	Unambiguous	6	1		High	1	0	1	0.00418	0.0947	274	255	1.88	0	289.98	0	2	450.269	899.531	0	-0.01	2017-09-14	9	14	V
ACU13431.1	unknown [Glycine max]; Duplicate proteins: gi|193850547 - [255626173 gb]|unknown [Glycine max]; Duplicate proteins: gi|193850547,C6F117| - [255626173 gb]	VSVLNDALK	Unambiguous	23	1		High	1	0	1	0.000374	0.0109	378	374	1.83	0	434.96	0	2	479.782	958.557	0	0.12	2017-11-16	11	16	V
ACU13431.1	unknown [Glycine max]; Duplicate proteins: gi|193850547 - [255626173 gb]|unknown [Glycine max]; Duplicate proteins: gi|193850547,C6F117| - [255626173 gb]	HGYIGEFEYVDDHR	Unambiguous	26	1		High	1	0	1	0	2.61e-06	75	81	3.02	0	942.02	0	3	579.594	1736.77	0	-0.02	25/52	25	52	V
ACU13431.1	unknown [Glycine max]; Duplicate proteins: gi|193850547 - [255626173 gb]|unknown [Glycine max]; Duplicate proteins: gi|193850547,C6F117| - [255626173 gb]	HGYIGEFEYVDDHR	Unambiguous	26	1		High	1	0	1	0	3.86e-05	75	81	3.16	0	1133.47	0	3	579.594	1736.77	0	-0.02	25/52	25	52	V
ACU13431.1	unknown [Glycine max]; Duplicate proteins: gi|193850547 - [255626173 gb]|unknown [Glycine max]; Duplicate proteins: gi|193850547,C6F117| - [255626173 gb]	QFGYIVLTTSAGImDHEEAR	Unambiguous	4	1	M14(Oxidation)	High	1	0	1	0.000374	0.000638	266	277	1.62	0	164.6	0	3	752.033	2254.08	0	0.93	16/76	16	76	V
ACU13431.1	unknown [Glycine max]; Duplicate proteins: gi|193850547 - [255626173 gb]|unknown [Glycine max]; Duplicate proteins: gi|193850547,C6F117| - [255626173 gb]	VSVLNDALK	Unambiguous	23	1		High	1	0	1	0.00868	0.117	375	373	1.85	0	396.18	0	2	479.782	958.557	0	-0.14	2017-11-16	11	16	V
ACU13431.1	unknown [Glycine max]; Duplicate proteins: gi|193850547 - [255626173 gb]|unknown [Glycine max]; Duplicate proteins: gi|193850547,C6F117| - [255626173 gb]	HGYIGEFEYVDDHR	Unambiguous	26	1		High	1	0	1	0	4.41e-16	75	81	3.49	0	601.41	0	3	579.594	1736.77	0	-0.23	22/52	22	52	V
ACU13431.1	unknown [Glycine max]; Duplicate proteins: gi|193850547 - [255626173 gb]|unknown [Glycine max]; Duplicate proteins: gi|193850547,C6F117| - [255626173 gb]	HGYIGEFEYVDDHR	Unambiguous	26	1		High	1	0	1	0	4.97e-10	75	81	3.36	0	1016.9	0	3	579.594	1736.77	0	-0.23	26/52	26	52	V
ACU13431.1	unknown [Glycine max]; Duplicate proteins: gi|193850547 - [255626173 gb]|unknown [Glycine max]; Duplicate proteins: gi|193850547,C6F117| - [255626173 gb]	VSVLNDALK	Unambiguous	23	1		High	1	0	1	0.00377	0.0612	825	827	1.63	0	547.36	0	2	479.782	958.556	0	-0.52	13/16	13	16	V
ACU13431.1	unknown [Glycine max]; Duplicate proteins: gi|193850547 - [255626173 gb]|unknown [Glycine max]; Duplicate proteins: gi|193850547,C6F117| - [255626173 gb]	VSVLNDALK	Unambiguous	23	1		High	1	0	1	0.000373	0.00849	897	904	2.13	0	558.96	0	2	479.782	958.557	0	-0.14	13/16	13	16	V
ACU13431.1	unknown [Glycine max]; Duplicate proteins: gi|193850547 - [255626173 gb]|unknown [Glycine max]; Duplicate proteins: gi|193850547,C6F117| - [255626173 gb]	HGYIGEFEYVDDHR	Unambiguous	26	1		High	1	0	1	0	2.28e-10	226	221	3.08	0	1146.68	0	3	579.594	1736.77	0	0.4	26/52	26	52	V
ACU13431.1	unknown [Glycine max]; Duplicate proteins: gi|193850547 - [255626173 gb]|unknown [Glycine max]; Duplicate proteins: gi|193850547,C6F117| - [255626173 gb]	HGYIGEFEYVDDHR	Unambiguous	26	1		High	1	0	1	0	7.4e-12	226	220	3.34	0	1749.41	0	3	579.594	1736.77	0	0.4	29/52	29	52	V
ACU13551.1	unknown [Glycine max] - [255626413 gb]	DEDILGILHD	Unambiguous	2	1		High	1	0	1	0.000374	0.00353	214	215	2.76	0	1295.96	0	2	570.283	1139.56	0	0.28	15/18	15	18	V
ACU13551.1	unknown [Glycine max] - [255626413 gb]	DEDILGILHD	Unambiguous	2	1		High	1	0	1	0	0.000267	207	209	2.55	0	1099.17	0	2	570.283	1139.56	0	0.07	15/18	15	18	V
ACU13551.1	unknown [Glycine max] - [255626413 gb]	EFHLFRDEDILGILHD	Unambiguous	2	1		High	1	0	1	0	0.00199	301	327	2.41	0	371.24	1	3	656.998	1968.98	0	-0.32	16/60	16	60	K
ACU13551.1	unknown [Glycine max] - [255626413 gb]	EFHLFRDEDILGILHD	Unambiguous	2	1		High	1	0	1	0	1.17e-05	321	350	2.9	0	447.06	1	3	656.998	1968.98	0	-0.78	18/60	18	60	K
ACU13586.1	unknown [Glycine max] - [255626483 gb]|unknown [Glycine max]; Duplicate proteins: C6SWG3| - [255626483 gb]	EAPPGEKPEPVR	Unambiguous	7	1		High	1	0	1	0.00906	0.162	431	451	1.39	0	282.69	0	3	435.898	1305.68	0	-1.17	15/44	15	44	V
ACU13586.1	unknown [Glycine max] - [255626483 gb]|unknown [Glycine max]; Duplicate proteins: C6SWG3| - [255626483 gb]	EAPPGEKPEPVR	Unambiguous	7	1		High	1	0	1	0.00906	0.162	376	375	1.83	0	130.16	0	2	653.345	1305.68	0	1.8	2017-11-22	11	22	V
ACU13744.1	unknown [Glycine max] - [255626799 gb]	LITPSILSDR	Unambiguous	3	1		High	1	0	1	0	0.00464	281	268	1.93	0	428.34	0	2	557.827	1114.65	0	-0.04	2017-12-18	12	18	B
ACU13744.1	unknown [Glycine max] - [255626799 gb]	LITPSILSDR	Unambiguous	3	1		High	1	0	1	0.00192	0.0514	283	274	1.63	0	340.63	0	2	557.827	1114.65	0	-0.7	2017-11-18	11	18	V
ACU13744.1	unknown [Glycine max] - [255626799 gb]	LITPSILSDR	Unambiguous	3	1		High	1	0	1	0.00432	0.0265	294	281	1.81	0	381.36	0	2	557.826	1114.64	0	-1.58	2017-12-18	12	18	GftR
ACU13744.1	unknown [Glycine max] - [255626799 gb]	LITPSILSDR	Unambiguous	3	1		High	1	0	1	0.000997	0.0198	296	287	1.81	0	474.88	0	2	557.826	1114.65	0	-1.14	13/18	13	18	V
ACU13744.1	unknown [Glycine max] - [255626799 gb]	LITPSILSDR	Unambiguous	3	1		High	1	0	1	0.00408	0.167	290	277	2.01	0	418.36	0	2	557.827	1114.65	0	-0.7	2017-12-18	12	18	GftR
ACU13744.1	unknown [Glycine max] - [255626799 gb]	LITPSILSDR	Unambiguous	3	1		High	1	0	1	0.00276	0.0499	283	259	1.94	0	394.67	0	2	557.827	1114.65	0	-0.81	2017-12-18	12	18	B
ACU13744.1	unknown [Glycine max] - [255626799 gb]	LITPSILSDR	Unambiguous	3	1		High	1	0	1	0.000595	0.0411	293	280	2.21	0	549.65	0	2	557.826	1114.65	0	-1.03	14/18	14	18	GftR
ACU15002.1	unknown [Glycine max] - [255629315 gb]	GSAITGPIGK	Unambiguous	3	1		High	1	0	1	0.00362	0.0849	340	358	2.21	0	743.71	0	2	450.761	900.515	0	-0.23	13/18	13	18	V
ACU15002.1	unknown [Glycine max] - [255629315 gb]	GSAITGPIGK	Unambiguous	3	1		High	1	0	1	0.00959	0.169	348	372	1.9	0	516.25	0	2	450.762	900.516	0	1.47	2017-12-18	12	18	V
ACU15002.1	unknown [Glycine max] - [255629315 gb]	NLYIISVK	Unambiguous	1	1		High	1	0	1	0.00745	0.136	96	103	1.46	0	327.3	0	2	475.29	949.572	0	0.62	2017-09-14	9	14	V
ACU15002.1	unknown [Glycine max] - [255629315 gb]	NLYIISVK	Unambiguous	1	1		High	1	0	1	0	0.016	90	99	1.51	0	313.54	0	2	475.29	949.572	0	0.69	2017-09-14	9	14	B
ACU15002.1	unknown [Glycine max] - [255629315 gb]	GSAITGPIGK	Unambiguous	3	1		High	1	0	1	0.000521	0.00419	348	372	2.37	0	726.67	0	2	450.762	900.516	0	1.13	13/18	13	18	V
ACU15002.1	unknown [Glycine max] - [255629315 gb]	VLPAVIVR	Unambiguous	3	1		High	1	0	1	0.00748	0.0864	11	7	1.37	0	202.23	0	2	433.795	866.582	0	-0.27	2017-10-14	10	14	V
ACU15002.1	unknown [Glycine max] - [255629315 gb]	VLPAVIVR	Unambiguous	3	1		High	1	0	1	0.00566	0.0991	11	7	1.16	0	254.82	0	2	433.795	866.582	0	-0.2	2017-11-14	11	14	B
ACU16952.1	unknown [Glycine max] - [255633192 gb]	AAQLDVVVTNK	Unambiguous	6	1		High	1	0	1	0.000374	0.00939	264	275	2.71	0	913.14	0	2	579.332	1157.66	0	2.84	16/20	16	20	V
ACU16952.1	unknown [Glycine max] - [255633192 gb]	AAQLDVVVTNK	Unambiguous	6	1		High	1	0	1	0	0.000744	305	316	2.63	0	809.67	0	2	579.331	1157.65	0	1.47	14/20	14	20	V
ACU16952.1	unknown [Glycine max] - [255633192 gb]	AAQLDVVVTNK	Unambiguous	6	1		High	1	0	1	0	1.9e-05	305	316	3.67	0	1384.09	0	2	579.331	1157.65	0	1.47	17/20	17	20	V
ACU19007.1	unknown [Glycine max] - [255637355 gb]|unknown [Glycine max]; Duplicate proteins: C6TB05| - [255637355 gb]	LLGDVTIANGGVmPNIHNLLLPK	Unambiguous	21	1	M13(Oxidation)	High	1	0	1	0	4.66e-08	125	116	2.49	0	762.21	0	3	805.786	2415.34	0	0.44	29/88	29	88	B
ACU19007.1	unknown [Glycine max] - [255637355 gb]|unknown [Glycine max]; Duplicate proteins: C6TB05| - [255637355 gb]	LLGDVTIANGGVmPNIHNLLLPK	Unambiguous	21	1	M13(Oxidation)	High	1	0	1	0	2.25e-10	125	117	3.79	0	572.2	0	3	805.786	2415.34	0	0.52	26/88	26	88	B
ACU19007.1	unknown [Glycine max] - [255637355 gb]|unknown [Glycine max]; Duplicate proteins: C6TB05| - [255637355 gb]	LLGDVTIANGGVmPNIHNLLLPK	Unambiguous	21	1	M13(Oxidation)	High	1	0	1	0	5.15e-14	123	116	3.59	0	998.86	0	3	805.786	2415.34	0	0.52	32/88	32	88	B
ACU19007.1	unknown [Glycine max] - [255637355 gb]|unknown [Glycine max]; Duplicate proteins: C6TB05| - [255637355 gb]	LLGDVTIANGGVmPNIHNLLLPK	Unambiguous	21	1	M13(Oxidation)	High	1	0	1	0	0.00116	127	118	2.36	0	232.35	0	3	805.785	2415.34	0	-0.47	20/88	20	88	B
ACU19007.1	unknown [Glycine max] - [255637355 gb]|unknown [Glycine max]; Duplicate proteins: C6TB05| - [255637355 gb]	LLGDVTIANGGVmPNIHNLLLPK	Unambiguous	21	1	M13(Oxidation)	High	1	0	1	0	3.99e-05	119	113	3.64	0	604.55	0	3	805.787	2415.35	0	1.81	27/88	27	88	V
ACU19007.1	unknown [Glycine max] - [255637355 gb]|unknown [Glycine max]; Duplicate proteins: C6TB05| - [255637355 gb]	LLGDVTIANGGVmPNIHNLLLPK	Unambiguous	21	1	M13(Oxidation)	High	1	0	1	0	2.24e-05	116	114	3.31	0	612.39	0	3	805.787	2415.35	0	0.97	26/88	26	88	V
ACU19007.1	unknown [Glycine max] - [255637355 gb]|unknown [Glycine max]; Duplicate proteins: C6TB05| - [255637355 gb]	LLGDVTIANGGVmPNIHNLLLPK	Unambiguous	21	1	M13(Oxidation)	High	1	0	1	0	1.61e-05	117	114	3.23	0	516.8	0	3	805.787	2415.35	0	0.97	24/88	24	88	V
ACU19007.1	unknown [Glycine max] - [255637355 gb]|unknown [Glycine max]; Duplicate proteins: C6TB05| - [255637355 gb]	LLGDVTIANGGVmPNIHNLLLPK	Unambiguous	21	1	M13(Oxidation)	High	1	0	1	0	4.68e-05	123	114	2.37	0	460.69	0	3	805.787	2415.35	0	1.58	25/88	25	88	V
ACU19007.1	unknown [Glycine max] - [255637355 gb]|unknown [Glycine max]; Duplicate proteins: C6TB05| - [255637355 gb]	LLGDVTIANGGVmPNIHNLLLPK	Unambiguous	21	1	M13(Oxidation)	High	1	0	1	0	0.000285	118	113	2.39	0	470.33	0	3	805.787	2415.35	0	1.13	23/88	23	88	GftR
ACU19007.1	unknown [Glycine max] - [255637355 gb]|unknown [Glycine max]; Duplicate proteins: C6TB05| - [255637355 gb]	LLGDVTIANGGVmPNIHNLLLPK	Unambiguous	21	1	M13(Oxidation)	High	1	0	1	0	6.42e-12	117	112	3.51	0	818.96	0	3	805.787	2415.35	0	1.13	30/88	30	88	GftR
ACU19007.1	unknown [Glycine max] - [255637355 gb]|unknown [Glycine max]; Duplicate proteins: C6TB05| - [255637355 gb]	LLGDVTIANGGVmPNIHNLLLPK	Unambiguous	21	1	M13(Oxidation)	High	1	0	1	0	3.4e-13	117	114	3.91	0	711.94	0	3	805.787	2415.35	0	0.9	29/88	29	88	GftR
ACU19007.1	unknown [Glycine max] - [255637355 gb]|unknown [Glycine max]; Duplicate proteins: C6TB05| - [255637355 gb]	LLGDVTIANGGVmPNIHNLLLPK	Unambiguous	21	1	M13(Oxidation)	High	1	0	1	0	9.5e-09	126	119	2.68	0	664.61	0	3	805.786	2415.34	0	0.29	25/88	25	88	GftR
ACU19007.1	unknown [Glycine max] - [255637355 gb]|unknown [Glycine max]; Duplicate proteins: C6TB05| - [255637355 gb]	LLGDVTIANGGVmPNIHNLLLPK	Unambiguous	21	1	M13(Oxidation)	High	1	0	1	0	1.15e-05	133	124	2.98	0	542.64	0	3	805.786	2415.34	0	-0.39	26/88	26	88	K
ACU19007.1	unknown [Glycine max] - [255637355 gb]|unknown [Glycine max]; Duplicate proteins: C6TB05| - [255637355 gb]	LLGDVTIANGGVmPNIHNLLLPK	Unambiguous	21	1	M13(Oxidation)	High	1	0	1	0	0.00014	119	113	3.21	0	796.67	0	3	805.787	2415.35	0	1.73	28/88	28	88	B
ACU19007.1	unknown [Glycine max] - [255637355 gb]|unknown [Glycine max]; Duplicate proteins: C6TB05| - [255637355 gb]	LLGDVTIANGGVmPNIHNLLLPK	Unambiguous	21	1	M13(Oxidation)	High	1	0	1	0	0.00601	119	113	2.23	0	320.49	0	3	805.787	2415.35	0	1.73	20/88	20	88	B
ACU19007.1	unknown [Glycine max] - [255637355 gb]|unknown [Glycine max]; Duplicate proteins: C6TB05| - [255637355 gb]	LLGDVTIANGGVmPNIHNLLLPK	Unambiguous	21	1	M13(Oxidation)	High	1	0	1	0	0.000608	119	113	2.98	0	691.11	0	3	805.787	2415.35	0	1.73	29/88	29	88	B
ACU19007.1	unknown [Glycine max] - [255637355 gb]|unknown [Glycine max]; Duplicate proteins: C6TB05| - [255637355 gb]	LLGDVTIANGGVmPNIHNLLLPK	Unambiguous	21	1	M13(Oxidation)	High	1	0	1	0.000997	0.0259	106	101	2.28	0	256.44	0	3	805.79	2415.35	0	4.69	17/88	17	88	V
ACU19007.1	unknown [Glycine max] - [255637355 gb]|unknown [Glycine max]; Duplicate proteins: C6TB05| - [255637355 gb]	LLGDVTIANGGVmPNIHNLLLPK	Unambiguous	21	1	M13(Oxidation)	High	1	0	1	0	1.3e-11	117	114	3.39	0	624.42	0	3	805.787	2415.35	0	0.9	26/88	26	88	V
ACU19007.1	unknown [Glycine max] - [255637355 gb]|unknown [Glycine max]; Duplicate proteins: C6TB05| - [255637355 gb]	LLGDVTIANGGVmPNIHNLLLPK	Unambiguous	21	1	M13(Oxidation)	High	1	0	1	0	0.00242	117	114	2.41	0	316.64	0	3	805.787	2415.35	0	0.9	21/88	21	88	V
ACU19007.1	unknown [Glycine max] - [255637355 gb]|unknown [Glycine max]; Duplicate proteins: C6TB05| - [255637355 gb]	LLGDVTIANGGVmPNIHNLLLPK	Unambiguous	21	1	M13(Oxidation)	High	1	0	1	0	0.00539	125	117	3.15	0	513.53	0	3	805.786	2415.34	0	0.37	26/88	26	88	GftR
ACU19007.1	unknown [Glycine max] - [255637355 gb]|unknown [Glycine max]; Duplicate proteins: C6TB05| - [255637355 gb]	LLGDVTIANGGVmPNIHNLLLPK	Unambiguous	21	1	M13(Oxidation)	High	1	0	1	0	0.00479	124	117	3.3	0	566.1	0	3	805.786	2415.34	0	0.37	26/88	26	88	GftR
ACU19007.1	unknown [Glycine max] - [255637355 gb]|unknown [Glycine max]; Duplicate proteins: C6TB05| - [255637355 gb]	LLGDVTIANGGVmPNIHNLLLPK	Unambiguous	21	1	M13(Oxidation)	High	1	0	1	0	0.00911	132	127	2.81	0	751.44	0	3	805.786	2415.34	0	0.22	29/88	29	88	GftR
ACU19007.1	unknown [Glycine max] - [255637355 gb]|unknown [Glycine max]; Duplicate proteins: C6TB05| - [255637355 gb]	LLGDVTIANGGVmPNIHNLLLPK	Unambiguous	21	1	M13(Oxidation)	High	1	0	1	0	0.0369	136	128	2.75	0	514.77	0	3	805.786	2415.34	0	0.06	25/88	25	88	GftR
ACU19007.1	unknown [Glycine max] - [255637355 gb]|unknown [Glycine max]; Duplicate proteins: C6TB05| - [255637355 gb]	LLGDVTIANGGVmPNIHNLLLPK	Unambiguous	21	1	M13(Oxidation)	High	1	0	1	0	0.000515	118	114	3.29	0	544.67	0	3	805.787	2415.35	0	1.05	23/88	23	88	K
ACU19007.1	unknown [Glycine max] - [255637355 gb]|unknown [Glycine max]; Duplicate proteins: C6TB05| - [255637355 gb]	LLGDVTIANGGVmPNIHNLLLPK	Unambiguous	21	1	M13(Oxidation)	High	1	0	1	0.000632	0.0035	124	115	3.34	0	516.87	0	3	805.787	2415.35	0	1.58	25/88	25	88	K
ACU19007.1	unknown [Glycine max] - [255637355 gb]|unknown [Glycine max]; Duplicate proteins: C6TB05| - [255637355 gb]	LLGDVTIANGGVmPNIHNLLLPK	Unambiguous	21	1	M13(Oxidation)	High	1	0	1	0	1.85e-07	124	118	2.66	0	606.9	0	3	805.786	2415.34	0	0.6	25/88	25	88	B
ACU19007.1	unknown [Glycine max] - [255637355 gb]|unknown [Glycine max]; Duplicate proteins: C6TB05| - [255637355 gb]	LLGDVTIANGGVmPNIHNLLLPK	Unambiguous	21	1	M13(Oxidation)	High	1	0	1	0	6.95e-06	124	118	2.9	0	693.31	0	3	805.786	2415.34	0	0.6	27/88	27	88	B
ACU19007.1	unknown [Glycine max] - [255637355 gb]|unknown [Glycine max]; Duplicate proteins: C6TB05| - [255637355 gb]	LLGDVTIANGGVmPNIHNLLLPK	Unambiguous	21	1	M13(Oxidation)	High	1	0	1	0	5.17e-07	133	124	2.76	0	426.74	0	3	805.786	2415.34	0	-0.39	22/88	22	88	B
ACU19007.1	unknown [Glycine max] - [255637355 gb]|unknown [Glycine max]; Duplicate proteins: C6TB05| - [255637355 gb]	LLGDVTIANGGVmPNIHNLLLPK	Unambiguous	21	1	M13(Oxidation)	High	1	0	1	0	9.63e-10	133	123	4.07	0	883.43	0	3	805.786	2415.34	0	-0.39	31/88	31	88	B
ACU19007.1	unknown [Glycine max] - [255637355 gb]|unknown [Glycine max]; Duplicate proteins: C6TB05| - [255637355 gb]	LLGDVTIANGGVmPNIHNLLLPK	Unambiguous	21	1	M13(Oxidation)	High	1	0	1	0	4.05e-05	135	128	2.87	0	535.73	0	3	805.786	2415.34	0	0.14	27/88	27	88	B
ACU19007.1	unknown [Glycine max] - [255637355 gb]|unknown [Glycine max]; Duplicate proteins: C6TB05| - [255637355 gb]	LLGDVTIANGGVmPNIHNLLLPK	Unambiguous	21	1	M13(Oxidation)	High	1	0	1	0	5.27e-12	353	361	3.42	0	742.57	0	3	805.785	2415.34	0	-0.69	28/88	28	88	V
ACU19007.1	unknown [Glycine max] - [255637355 gb]|unknown [Glycine max]; Duplicate proteins: C6TB05| - [255637355 gb]	LLGDVTIANGGVmPNIHNLLLPK	Unambiguous	21	1	M13(Oxidation)	High	1	0	1	0	8.46e-10	355	361	2.38	0	531.56	0	3	805.785	2415.34	0	-0.69	25/88	25	88	V
ACU19007.1	unknown [Glycine max] - [255637355 gb]|unknown [Glycine max]; Duplicate proteins: C6TB05| - [255637355 gb]	LLGDVTIANGGVmPNIHNLLLPK	Unambiguous	21	1	M13(Oxidation)	High	1	0	1	0	7.34e-14	341	338	3.24	0	490.18	0	3	805.787	2415.35	0	0.9	25/88	25	88	V
ACU19007.1	unknown [Glycine max] - [255637355 gb]|unknown [Glycine max]; Duplicate proteins: C6TB05| - [255637355 gb]	LLGDVTIANGGVmPNIHNLLLPK	Unambiguous	21	1	M13(Oxidation)	High	1	0	1	0.000595	0.0118	126	119	3.11	0	638.92	0	3	805.785	2415.34	0	-0.54	28/88	28	88	GftR
ACU19007.1	unknown [Glycine max] - [255637355 gb]|unknown [Glycine max]; Duplicate proteins: C6TB05| - [255637355 gb]	LLGDVTIANGGVmPNIHNLLLPK	Unambiguous	21	1	M13(Oxidation)	High	1	0	1	0.000595	0.00576	127	118	3.17	0	742.16	0	3	805.785	2415.34	0	-0.54	29/88	29	88	GftR
ACU19007.1	unknown [Glycine max] - [255637355 gb]|unknown [Glycine max]; Duplicate proteins: C6TB05| - [255637355 gb]	LLGDVTIANGGVmPNIHNLLLPK	Unambiguous	21	1	M13(Oxidation)	High	1	0	1	0.000595	0.0143	122	118	3.27	0	643.14	0	3	805.786	2415.34	0	0.67	27/88	27	88	GftR
ACU19007.1	unknown [Glycine max] - [255637355 gb]|unknown [Glycine max]; Duplicate proteins: C6TB05| - [255637355 gb]	LLGDVTIANGGVmPNIHNLLLPK	Unambiguous	21	1	M13(Oxidation)	High	1	0	1	0	4.69e-16	135	127	3.76	0	630.89	0	3	805.786	2415.34	0	-0.01	26/88	26	88	K
ACU19007.1	unknown [Glycine max] - [255637355 gb]|unknown [Glycine max]; Duplicate proteins: C6TB05| - [255637355 gb]	LLGDVTIANGGVmPNIHNLLLPK	Unambiguous	21	1	M13(Oxidation)	High	1	0	1	0	1.24e-10	127	118	2.79	0	398.28	0	3	805.785	2415.34	0	-0.47	24/88	24	88	K
ACU19476.1	unknown [Glycine max] - [255638328 gb]|unknown [Glycine max]; Duplicate proteins: C6TCC4| - [255638328 gb]	EAPAGEKPEPVR	Unambiguous	3	1		High	1	0	1	0.00805	0.163	236	240	1.38	0	96.28	0	2	640.336	1279.66	0	0.52	2017-08-22	8	22	B
ACU19476.1	unknown [Glycine max] - [255638328 gb]|unknown [Glycine max]; Duplicate proteins: C6TCC4| - [255638328 gb]	EAPAGEKPEPVR	Unambiguous	3	1		High	1	0	1	0.00192	0.0424	311	291	1.72	0	168.27	0	2	640.336	1279.67	0	1.19	2017-10-22	10	22	V
ACU19476.1	unknown [Glycine max] - [255638328 gb]|unknown [Glycine max]; Duplicate proteins: C6TCC4| - [255638328 gb]	EAPAGEKPEPVR	Unambiguous	3	1		High	1	0	1	0.0033	0.045	255	245	1.51	0	100.21	0	2	640.336	1279.66	0	0.24	2017-09-22	9	22	V
ACU19476.1	unknown [Glycine max] - [255638328 gb]|unknown [Glycine max]; Duplicate proteins: C6TCC4| - [255638328 gb]	EAPAGEKPEPVR	Unambiguous	3	1		High	1	0	1	0.00313	0.0618	252	245	1.39	0	162.68	0	2	640.336	1279.66	0	0.33	2017-10-22	10	22	B
ACU20293.1	unknown [Glycine max] - [255640004 gb]|unknown [Glycine max]; Duplicate proteins: A9P9H8| - [255640004 gb]	RFVTAVVGFGK	Unambiguous	9	1		High	1	0	1	0.00248	0.0418	105	105	2.52	0	795.51	1	2	590.845	1180.68	0	-0.11	14/20	14	20	B
ACU20293.1	unknown [Glycine max] - [255640004 gb]|unknown [Glycine max]; Duplicate proteins: A9P9H8| - [255640004 gb]	RFVTAVVGFGK	Unambiguous	9	1		High	1	0	1	0	0.00127	105	105	2.72	0	1246.61	1	2	590.846	1180.68	0	-0.01	16/20	16	20	B
ACU20293.1	unknown [Glycine max] - [255640004 gb]|unknown [Glycine max]; Duplicate proteins: A9P9H8| - [255640004 gb]	FVTAVVGFGK	Unambiguous	9	1		High	1	0	1	0	2.24e-07	124	134	2.81	0	554.09	0	2	512.795	1024.58	0	0.16	14/18	14	18	B
ACU20293.1	unknown [Glycine max] - [255640004 gb]|unknown [Glycine max]; Duplicate proteins: A9P9H8| - [255640004 gb]	FVTAVVGFGK	Unambiguous	9	1		High	1	0	1	0	8.9e-06	143	137	2.59	0	536.41	0	2	512.795	1024.58	0	0.04	14/18	14	18	B
ACU20293.1	unknown [Glycine max] - [255640004 gb]|unknown [Glycine max]; Duplicate proteins: A9P9H8| - [255640004 gb]	RFVTAVVGFGK	Unambiguous	9	1		High	1	0	1	0.000374	0.00985	105	105	3.22	0	1877.41	1	2	590.846	1180.68	0	0.41	18/20	18	20	V
ACU20293.1	unknown [Glycine max] - [255640004 gb]|unknown [Glycine max]; Duplicate proteins: A9P9H8| - [255640004 gb]	FVTAVVGFGK	Unambiguous	9	1		High	1	0	1	0.000374	0.0008	138	141	2.87	0	1056.39	0	2	512.795	1024.58	0	0.39	17/18	17	18	V
ACU20293.1	unknown [Glycine max] - [255640004 gb]|unknown [Glycine max]; Duplicate proteins: A9P9H8| - [255640004 gb]	FVTAVVGFGK	Unambiguous	9	1		High	1	0	1	0.000374	0.00961	134	141	2.89	0	823.68	0	2	512.795	1024.58	0	0.16	16/18	16	18	V
ACU20293.1	unknown [Glycine max] - [255640004 gb]|unknown [Glycine max]; Duplicate proteins: A9P9H8| - [255640004 gb]	FVTAVVGFGK	Unambiguous	9	1		High	1	0	1	0.000374	0.00316	130	139	2.94	0	990.63	0	2	512.795	1024.58	0	0.16	17/18	17	18	V
ACU20293.1	unknown [Glycine max] - [255640004 gb]|unknown [Glycine max]; Duplicate proteins: A9P9H8| - [255640004 gb]	RFVTAVVGFGK	Unambiguous	9	1		High	1	0	1	0.00331	0.0197	107	109	2.78	0	1120.99	1	2	590.845	1180.68	0	-1.45	16/20	16	20	GftR
ACU20293.1	unknown [Glycine max] - [255640004 gb]|unknown [Glycine max]; Duplicate proteins: A9P9H8| - [255640004 gb]	RFVTAVVGFGK	Unambiguous	9	1		High	1	0	1	0.00186	0.0135	107	109	2.74	0	1351.96	1	2	590.845	1180.68	0	-1.45	17/20	17	20	GftR
ACU20293.1	unknown [Glycine max] - [255640004 gb]|unknown [Glycine max]; Duplicate proteins: A9P9H8| - [255640004 gb]	FVTAVVGFGK	Unambiguous	9	1		High	1	0	1	0.00186	0.0135	135	135	2.18	0	505.44	0	2	512.795	1024.58	0	0.39	14/18	14	18	GftR
ACU20293.1	unknown [Glycine max] - [255640004 gb]|unknown [Glycine max]; Duplicate proteins: A9P9H8| - [255640004 gb]	FVTAVVGFGK	Unambiguous	9	1		High	1	0	1	0	5.38e-05	127	136	2.85	0	684.03	0	2	512.795	1024.58	0	0.39	16/18	16	18	GftR
ACU20293.1	unknown [Glycine max] - [255640004 gb]|unknown [Glycine max]; Duplicate proteins: A9P9H8| - [255640004 gb]	FVTAVVGFGK	Unambiguous	9	1		High	1	0	1	0	0.00589	145	141	2.54	0	500.31	0	2	512.795	1024.58	0	0.04	14/18	14	18	GftR
ACU20293.1	unknown [Glycine max] - [255640004 gb]|unknown [Glycine max]; Duplicate proteins: A9P9H8| - [255640004 gb]	RFVTAVVGFGK	Unambiguous	9	1		High	1	0	1	0.000459	0.0506	105	105	2.96	0	1506.77	1	2	590.845	1180.68	0	-0.11	16/20	16	20	B
ACU20293.1	unknown [Glycine max] - [255640004 gb]|unknown [Glycine max]; Duplicate proteins: A9P9H8| - [255640004 gb]	FVTAVVGFGK	Unambiguous	9	1		High	1	0	1	0.000459	0.0564	144	140	2.51	0	444.35	0	2	512.795	1024.58	0	0.28	13/18	13	18	B
ACU20293.1	unknown [Glycine max] - [255640004 gb]|unknown [Glycine max]; Duplicate proteins: A9P9H8| - [255640004 gb]	FVTAVVGFGK	Unambiguous	9	1		High	1	0	1	0	0.00356	145	142	3	0	718.01	0	2	512.795	1024.58	0	0.28	16/18	16	18	B
ACU20293.1	unknown [Glycine max] - [255640004 gb]|unknown [Glycine max]; Duplicate proteins: A9P9H8| - [255640004 gb]	FVTAVVGFGK	Unambiguous	9	1		High	1	0	1	0	0.019	125	131	2.85	0	467.15	0	2	512.795	1024.58	0	0.28	14/18	14	18	B
ACU20293.1	unknown [Glycine max] - [255640004 gb]|unknown [Glycine max]; Duplicate proteins: A9P9H8| - [255640004 gb]	RFVTAVVGFGK	Unambiguous	9	1		High	1	0	1	0	0.000365	105	105	2.79	0	892.83	1	2	590.845	1180.68	0	-0.52	15/20	15	20	V
ACU20293.1	unknown [Glycine max] - [255640004 gb]|unknown [Glycine max]; Duplicate proteins: A9P9H8| - [255640004 gb]	RFVTAVVGFGK	Unambiguous	9	1		High	1	0	1	0	0.00242	105	105	2.96	0	1460.17	1	2	590.846	1180.68	0	0.2	15/20	15	20	V
ACU20293.1	unknown [Glycine max] - [255640004 gb]|unknown [Glycine max]; Duplicate proteins: A9P9H8| - [255640004 gb]	FVTAVVGFGK	Unambiguous	9	1		High	1	0	1	0	0.00123	143	139	2.83	0	826.56	0	2	512.795	1024.58	0	-0.2	16/18	16	18	V
ACU20293.1	unknown [Glycine max] - [255640004 gb]|unknown [Glycine max]; Duplicate proteins: A9P9H8| - [255640004 gb]	FVTAVVGFGK	Unambiguous	9	1		High	1	0	1	0	5.69e-05	134	135	2.65	0	887.59	0	2	512.795	1024.58	0	0.04	16/18	16	18	V
ACU20293.1	unknown [Glycine max] - [255640004 gb]|unknown [Glycine max]; Duplicate proteins: A9P9H8| - [255640004 gb]	FVTAVVGFGK	Unambiguous	9	1		High	1	0	1	0	0.000166	131	140	2.76	0	797.16	0	2	512.795	1024.58	0	0.04	17/18	17	18	V
ACU20293.1	unknown [Glycine max] - [255640004 gb]|unknown [Glycine max]; Duplicate proteins: A9P9H8| - [255640004 gb]	RFVTAVVGFGK	Unambiguous	9	1		High	1	0	1	0.00449	0.18	105	105	2.91	0	1060.15	1	2	590.845	1180.68	0	-0.42	16/20	16	20	GftR
ACU20293.1	unknown [Glycine max] - [255640004 gb]|unknown [Glycine max]; Duplicate proteins: A9P9H8| - [255640004 gb]	FVTAVVGFGK	Unambiguous	9	1		High	1	0	1	0.000556	0.0906	133	128	2.1	0	482.39	0	2	512.795	1024.58	0	0.16	14/18	14	18	GftR
ACU20293.1	unknown [Glycine max] - [255640004 gb]|unknown [Glycine max]; Duplicate proteins: A9P9H8| - [255640004 gb]	FVTAVVGFGK	Unambiguous	9	1		High	1	0	1	0	0.00971	140	143	2.95	0	593.54	0	2	512.795	1024.58	0	0.16	15/18	15	18	GftR
ACU20293.1	unknown [Glycine max] - [255640004 gb]|unknown [Glycine max]; Duplicate proteins: A9P9H8| - [255640004 gb]	FVTAVVGFGK	Unambiguous	9	1		High	1	0	1	0.000556	0.0928	126	134	2.3	0	748.29	0	2	512.795	1024.58	0	0.16	15/18	15	18	GftR
ACU20293.1	unknown [Glycine max] - [255640004 gb]|unknown [Glycine max]; Duplicate proteins: A9P9H8| - [255640004 gb]	RFVTAVVGFGK	Unambiguous	9	1		High	1	0	1	0	0.00653	105	105	2.3	0	1258.99	1	2	590.846	1180.68	0	-0.01	16/20	16	20	B
ACU20293.1	unknown [Glycine max] - [255640004 gb]|unknown [Glycine max]; Duplicate proteins: A9P9H8| - [255640004 gb]	RFVTAVVGFGK	Unambiguous	9	1		High	1	0	1	0	0.00251	105	105	3.11	0	1532.41	1	2	590.846	1180.68	0	-0.01	17/20	17	20	B
ACU20293.1	unknown [Glycine max] - [255640004 gb]|unknown [Glycine max]; Duplicate proteins: A9P9H8| - [255640004 gb]	FVTAVVGFGK	Unambiguous	9	1		High	1	0	1	0	7.9e-06	138	132	2.59	0	540.32	0	2	512.795	1024.58	0	0.04	14/18	14	18	B
ACU20293.1	unknown [Glycine max] - [255640004 gb]|unknown [Glycine max]; Duplicate proteins: A9P9H8| - [255640004 gb]	FVTAVVGFGK	Unambiguous	9	1		High	1	0	1	0	0.000421	128	138	2.83	0	544.61	0	2	512.795	1024.58	0	0.04	14/18	14	18	B
ACU20293.1	unknown [Glycine max] - [255640004 gb]|unknown [Glycine max]; Duplicate proteins: A9P9H8| - [255640004 gb]	FVTAVVGFGK	Unambiguous	9	1		High	1	0	1	0	0.000173	125	132	3.06	0	528.23	0	2	512.795	1024.58	0	-0.08	14/18	14	18	B
ACU20293.1	unknown [Glycine max] - [255640004 gb]|unknown [Glycine max]; Duplicate proteins: A9P9H8| - [255640004 gb]	RFVTAVVGFGK	Unambiguous	9	1		High	1	0	1	0.00142	0.0244	359	366	2.79	0	1192.15	1	2	590.845	1180.68	0	-0.11	17/20	17	20	V
ACU20293.1	unknown [Glycine max] - [255640004 gb]|unknown [Glycine max]; Duplicate proteins: A9P9H8| - [255640004 gb]	RFVTAVVGFGK	Unambiguous	9	1		High	1	0	1	0.000373	1.04e-05	359	367	3.19	0	1734.02	1	2	590.846	1180.68	0	0.51	18/20	18	20	V
ACU20293.1	unknown [Glycine max] - [255640004 gb]|unknown [Glycine max]; Duplicate proteins: A9P9H8| - [255640004 gb]	FVTAVVGFGK	Unambiguous	9	1		High	1	0	1	0.000373	6.69e-07	485	460	3.1	0	633.42	0	2	512.795	1024.58	0	-0.08	14/18	14	18	V
ACU20293.1	unknown [Glycine max] - [255640004 gb]|unknown [Glycine max]; Duplicate proteins: A9P9H8| - [255640004 gb]	FVTAVVGFGK	Unambiguous	9	1		High	1	0	1	0.000373	0.00133	483	455	3.11	0	641.66	0	2	512.795	1024.58	0	-0.2	14/18	14	18	V
ACU20293.1	unknown [Glycine max] - [255640004 gb]|unknown [Glycine max]; Duplicate proteins: A9P9H8| - [255640004 gb]	RFVTAVVGFGK	Unambiguous	9	1		High	1	0	1	0.00163	0.091	105	105	2.86	0	797.71	1	2	590.845	1180.68	0	-0.11	13/20	13	20	GftR
ACU20293.1	unknown [Glycine max] - [255640004 gb]|unknown [Glycine max]; Duplicate proteins: A9P9H8| - [255640004 gb]	RFVTAVVGFGK	Unambiguous	9	1		High	1	0	1	0.00453	0.193	103	102	3.17	0	1128.14	1	2	590.845	1180.68	0	-0.11	16/20	16	20	GftR
ACU20293.1	unknown [Glycine max] - [255640004 gb]|unknown [Glycine max]; Duplicate proteins: A9P9H8| - [255640004 gb]	FVTAVVGFGK	Unambiguous	9	1		High	1	0	1	0.000595	0.0148	135	137	2.52	0	658.68	0	2	512.795	1024.58	0	0.28	15/18	15	18	GftR
ACU20293.1	unknown [Glycine max] - [255640004 gb]|unknown [Glycine max]; Duplicate proteins: A9P9H8| - [255640004 gb]	FVTAVVGFGK	Unambiguous	9	1		High	1	0	1	0.000595	0.0252	130	138	2.72	0	515.8	0	2	512.795	1024.58	0	-0.08	14/18	14	18	GftR
ACU20293.1	unknown [Glycine max] - [255640004 gb]|unknown [Glycine max]; Duplicate proteins: A9P9H8| - [255640004 gb]	FVTAVVGFGK	Unambiguous	9	1		High	1	0	1	0.000595	0.0598	141	143	2.58	0	523.38	0	2	512.795	1024.58	0	0.04	14/18	14	18	GftR
AW584434	AW584434 similar to UniRef100_Q2XTB2 Cluster: 40S ribosomal protein S10-like; n=1; Solanum tuberosum Rep: 40S ribosomal protein S10-like - Solanum tuberosum (Potato), partial (83%)_rframe3	TYLNLPSEIVPATLK	Unambiguous	24	1		High	1	0	1	0	2.04e-05	171	173	2.73	0	262.97	0	2	829.972	1658.94	0	0.68	2017-12-28	12	28	B
AW584434	AW584434 similar to UniRef100_Q2XTB2 Cluster: 40S ribosomal protein S10-like; n=1; Solanum tuberosum Rep: 40S ribosomal protein S10-like - Solanum tuberosum (Potato), partial (83%)_rframe3	TYLNLPSEIVPATLK	Unambiguous	24	1		High	1	0	1	0	2.15e-06	164	175	2.66	0	448.53	0	2	829.972	1658.94	0	0.68	16/28	16	28	B
AW584434	AW584434 similar to UniRef100_Q2XTB2 Cluster: 40S ribosomal protein S10-like; n=1; Solanum tuberosum Rep: 40S ribosomal protein S10-like - Solanum tuberosum (Potato), partial (83%)_rframe3	TYLNLPSEIVPATLK	Unambiguous	24	1		High	1	0	1	0.000374	0.0032	153	158	2.12	0	324.89	0	2	829.973	1658.94	0	1.57	13/28	13	28	V
AW584434	AW584434 similar to UniRef100_Q2XTB2 Cluster: 40S ribosomal protein S10-like; n=1; Solanum tuberosum Rep: 40S ribosomal protein S10-like - Solanum tuberosum (Potato), partial (83%)_rframe3	TYLNLPSEIVPATLK	Unambiguous	24	1		High	1	0	1	0.000374	0.0113	162	165	2.69	0	489.39	0	2	829.972	1658.94	0	0.54	18/28	18	28	V
AW584434	AW584434 similar to UniRef100_Q2XTB2 Cluster: 40S ribosomal protein S10-like; n=1; Solanum tuberosum Rep: 40S ribosomal protein S10-like - Solanum tuberosum (Potato), partial (83%)_rframe3	TYLNLPSEIVPATLK	Unambiguous	24	1		High	1	0	1	0	1.41e-05	171	179	3.43	0	465.03	0	2	829.972	1658.94	0	0.54	17/28	17	28	V
AW584434	AW584434 similar to UniRef100_Q2XTB2 Cluster: 40S ribosomal protein S10-like; n=1; Solanum tuberosum Rep: 40S ribosomal protein S10-like - Solanum tuberosum (Potato), partial (83%)_rframe3	TYLNLPSEIVPATLK	Unambiguous	24	1		High	1	0	1	0	6.74e-06	189	204	2.91	0	661.62	0	2	829.971	1658.93	0	-1.6	18/28	18	28	GftR
AW584434	AW584434 similar to UniRef100_Q2XTB2 Cluster: 40S ribosomal protein S10-like; n=1; Solanum tuberosum Rep: 40S ribosomal protein S10-like - Solanum tuberosum (Potato), partial (83%)_rframe3	TYLNLPSEIVPATLK	Unambiguous	24	1		High	1	0	1	0	0.000508	183	175	3.02	0	339.46	0	2	829.972	1658.94	0	0.61	14/28	14	28	GftR
AW584434	AW584434 similar to UniRef100_Q2XTB2 Cluster: 40S ribosomal protein S10-like; n=1; Solanum tuberosum Rep: 40S ribosomal protein S10-like - Solanum tuberosum (Potato), partial (83%)_rframe3	TYLNLPSEIVPATLK	Unambiguous	24	1		High	1	0	1	0	0.000189	149	148	3.54	0	602.75	0	2	829.971	1658.93	0	-1.23	18/28	18	28	B
AW584434	AW584434 similar to UniRef100_Q2XTB2 Cluster: 40S ribosomal protein S10-like; n=1; Solanum tuberosum Rep: 40S ribosomal protein S10-like - Solanum tuberosum (Potato), partial (83%)_rframe3	TYLNLPSEIVPATLK	Unambiguous	24	1		High	1	0	1	0	6.7e-05	169	160	2.81	0	385.26	0	2	829.972	1658.94	0	0.02	15/28	15	28	B
AW584434	AW584434 similar to UniRef100_Q2XTB2 Cluster: 40S ribosomal protein S10-like; n=1; Solanum tuberosum Rep: 40S ribosomal protein S10-like - Solanum tuberosum (Potato), partial (83%)_rframe3	TYLNLPSEIVPATLK	Unambiguous	24	1		High	1	0	1	0	0.0016	146	151	3.03	0	448.93	0	2	829.972	1658.94	0	0.02	16/28	16	28	B
AW584434	AW584434 similar to UniRef100_Q2XTB2 Cluster: 40S ribosomal protein S10-like; n=1; Solanum tuberosum Rep: 40S ribosomal protein S10-like - Solanum tuberosum (Potato), partial (83%)_rframe3	TYLNLPSEIVPATLK	Unambiguous	24	1		High	1	0	1	0	7.49e-08	160	167	3.04	0	408.36	0	2	829.973	1658.94	0	1.72	14/28	14	28	V
AW584434	AW584434 similar to UniRef100_Q2XTB2 Cluster: 40S ribosomal protein S10-like; n=1; Solanum tuberosum Rep: 40S ribosomal protein S10-like - Solanum tuberosum (Potato), partial (83%)_rframe3	TYLNLPSEIVPATLK	Unambiguous	24	1		High	1	0	1	0	1.35e-09	183	181	3.77	0	434.12	0	2	829.972	1658.94	0	0.61	16/28	16	28	V
AW584434	AW584434 similar to UniRef100_Q2XTB2 Cluster: 40S ribosomal protein S10-like; n=1; Solanum tuberosum Rep: 40S ribosomal protein S10-like - Solanum tuberosum (Potato), partial (83%)_rframe3	TYLNLPSEIVPATLK	Unambiguous	24	1		High	1	0	1	0	5.55e-07	173	183	3.13	0	324.19	0	2	829.972	1658.94	0	0.61	15/28	15	28	V
AW584434	AW584434 similar to UniRef100_Q2XTB2 Cluster: 40S ribosomal protein S10-like; n=1; Solanum tuberosum Rep: 40S ribosomal protein S10-like - Solanum tuberosum (Potato), partial (83%)_rframe3	TYLNLPSEIVPATLK	Unambiguous	24	1		High	1	0	1	0	0.0169	157	159	2.59	0	409.94	0	2	829.972	1658.94	0	0.02	15/28	15	28	GftR
AW584434	AW584434 similar to UniRef100_Q2XTB2 Cluster: 40S ribosomal protein S10-like; n=1; Solanum tuberosum Rep: 40S ribosomal protein S10-like - Solanum tuberosum (Potato), partial (83%)_rframe3	TYLNLPSEIVPATLK	Unambiguous	24	1		High	1	0	1	0	0.0122	153	158	2.9	0	492.8	0	2	829.972	1658.94	0	0.02	17/28	17	28	GftR
AW584434	AW584434 similar to UniRef100_Q2XTB2 Cluster: 40S ribosomal protein S10-like; n=1; Solanum tuberosum Rep: 40S ribosomal protein S10-like - Solanum tuberosum (Potato), partial (83%)_rframe3	TYLNLPSEIVPATLK	Unambiguous	24	1		High	1	0	1	0.00109	0.039	180	181	2.28	0	220.03	0	2	829.972	1658.94	0	0.32	2017-11-28	11	28	K
AW584434	AW584434 similar to UniRef100_Q2XTB2 Cluster: 40S ribosomal protein S10-like; n=1; Solanum tuberosum Rep: 40S ribosomal protein S10-like - Solanum tuberosum (Potato), partial (83%)_rframe3	TYLNLPSEIVPATLK	Unambiguous	24	1		High	1	0	1	0.00109	0.0353	172	167	2.9	0	255.63	0	2	829.972	1658.94	0	0.32	2017-12-28	12	28	K
AW584434	AW584434 similar to UniRef100_Q2XTB2 Cluster: 40S ribosomal protein S10-like; n=1; Solanum tuberosum Rep: 40S ribosomal protein S10-like - Solanum tuberosum (Potato), partial (83%)_rframe3	TYLNLPSEIVPATLK	Unambiguous	24	1		High	1	0	1	0	0.000255	159	167	2.55	0	440.47	0	2	829.972	1658.94	0	0.76	15/28	15	28	B
AW584434	AW584434 similar to UniRef100_Q2XTB2 Cluster: 40S ribosomal protein S10-like; n=1; Solanum tuberosum Rep: 40S ribosomal protein S10-like - Solanum tuberosum (Potato), partial (83%)_rframe3	TYLNLPSEIVPATLK	Unambiguous	24	1		High	1	0	1	0	0.00582	180	188	3.17	0	443.9	0	2	829.972	1658.94	0	0.76	16/28	16	28	B
AW584434	AW584434 similar to UniRef100_Q2XTB2 Cluster: 40S ribosomal protein S10-like; n=1; Solanum tuberosum Rep: 40S ribosomal protein S10-like - Solanum tuberosum (Potato), partial (83%)_rframe3	TYLNLPSEIVPATLK	Unambiguous	24	1		High	1	0	1	0	0.000258	171	172	2.56	0	486.67	0	2	829.972	1658.94	0	0.61	17/28	17	28	B
AW584434	AW584434 similar to UniRef100_Q2XTB2 Cluster: 40S ribosomal protein S10-like; n=1; Solanum tuberosum Rep: 40S ribosomal protein S10-like - Solanum tuberosum (Potato), partial (83%)_rframe3	HPEIDVPNLQVIK	Unambiguous	24	1		High	1	0	1	0.000373	0.000107	646	707	2.94	0	535	0	2	751.424	1501.84	0	2.82	14/24	14	24	V
AW584434	AW584434 similar to UniRef100_Q2XTB2 Cluster: 40S ribosomal protein S10-like; n=1; Solanum tuberosum Rep: 40S ribosomal protein S10-like - Solanum tuberosum (Potato), partial (83%)_rframe3	HPEIDVPNLQVIK	Unambiguous	24	1		High	1	0	1	0.00779	0.12	646	704	2.82	0	662.86	0	2	751.424	1501.84	0	2.82	16/24	16	24	V
AW584434	AW584434 similar to UniRef100_Q2XTB2 Cluster: 40S ribosomal protein S10-like; n=1; Solanum tuberosum Rep: 40S ribosomal protein S10-like - Solanum tuberosum (Potato), partial (83%)_rframe3	TYLNLPSEIVPATLK	Unambiguous	24	1		High	1	0	1	0.000373	6.83e-08	471	458	2.95	0	368.61	0	2	829.972	1658.94	0	0.76	15/28	15	28	V
AW584434	AW584434 similar to UniRef100_Q2XTB2 Cluster: 40S ribosomal protein S10-like; n=1; Solanum tuberosum Rep: 40S ribosomal protein S10-like - Solanum tuberosum (Potato), partial (83%)_rframe3	TYLNLPSEIVPATLK	Unambiguous	24	1		High	1	0	1	0.000373	0.00177	481	479	3.17	0	457.98	0	2	829.973	1658.94	0	0.91	17/28	17	28	V
AW584434	AW584434 similar to UniRef100_Q2XTB2 Cluster: 40S ribosomal protein S10-like; n=1; Solanum tuberosum Rep: 40S ribosomal protein S10-like - Solanum tuberosum (Potato), partial (83%)_rframe3	TYLNLPSEIVPATLK	Unambiguous	24	1		High	1	0	1	0.000373	1.94e-06	423	397	2.39	0	708.64	0	2	829.972	1658.94	0	-0.12	17/28	17	28	V
AW584434	AW584434 similar to UniRef100_Q2XTB2 Cluster: 40S ribosomal protein S10-like; n=1; Solanum tuberosum Rep: 40S ribosomal protein S10-like - Solanum tuberosum (Potato), partial (83%)_rframe3	TYLNLPSEIVPATLK	Unambiguous	24	1		High	1	0	1	0.00614	0.236	164	171	2.13	0	256.53	0	2	829.972	1658.94	0	0.76	13/28	13	28	GftR
AW584434	AW584434 similar to UniRef100_Q2XTB2 Cluster: 40S ribosomal protein S10-like; n=1; Solanum tuberosum Rep: 40S ribosomal protein S10-like - Solanum tuberosum (Potato), partial (83%)_rframe3	TYLNLPSEIVPATLK	Unambiguous	24	1		High	1	0	1	0.000595	0.0538	178	176	2.58	0	410.4	0	2	829.972	1658.94	0	0.76	15/28	15	28	GftR
B7Z176	UniRef100_B7Z176 Lipoxygenase n=1 Tax=Pisum sativum RepID=B7Z176_PEA; Duplicate proteins: gi|219935419	NDTLTDLTIIEVLSR	Unambiguous	2	1		High	1	0	1	0	1.1e-08	346	363	2.26	0	475.05	0	2	851.964	1702.92	0	-1.11	2017-12-28	12	28	B
B7Z176	UniRef100_B7Z176 Lipoxygenase n=1 Tax=Pisum sativum RepID=B7Z176_PEA; Duplicate proteins: gi|219935419	NDTLTDLTIIEVLSR	Unambiguous	2	1		High	1	0	1	0	1.18e-15	311	343	4.2	0	2165.12	0	2	851.965	1702.92	0	0.18	21/28	21	28	B
B7Z176	UniRef100_B7Z176 Lipoxygenase n=1 Tax=Pisum sativum RepID=B7Z176_PEA; Duplicate proteins: gi|219935419	NDTLTDLTIIEVLSR	Unambiguous	2	1		High	1	0	1	0	4.87e-14	305	343	4.01	0	1323.5	0	2	851.966	1702.92	0	0.89	17/28	17	28	B
B7Z176	UniRef100_B7Z176 Lipoxygenase n=1 Tax=Pisum sativum RepID=B7Z176_PEA; Duplicate proteins: gi|219935419	LPTDILSQISPIPLFK	Unambiguous	2	1		High	1	0	1	0	7.52e-07	85	84	2.18	0	546.4	0	2	891.525	1782.04	0	0.39	17/30	17	30	B
B7Z176	UniRef100_B7Z176 Lipoxygenase n=1 Tax=Pisum sativum RepID=B7Z176_PEA; Duplicate proteins: gi|219935419	NDTLTDLTIIEVLSR	Unambiguous	2	1		High	1	0	1	0	0.000101	320	355	2.86	0	743.52	0	2	851.965	1702.92	0	0.75	15/28	15	28	V
B7Z176	UniRef100_B7Z176 Lipoxygenase n=1 Tax=Pisum sativum RepID=B7Z176_PEA; Duplicate proteins: gi|219935419	NDTLTDLTIIEVLSR	Unambiguous	2	1		High	1	0	1	0	2.22e-05	314	343	3.77	0	1346.82	0	2	851.965	1702.92	0	0.11	18/28	18	28	V
B7Z176	UniRef100_B7Z176 Lipoxygenase n=1 Tax=Pisum sativum RepID=B7Z176_PEA; Duplicate proteins: gi|219935419	NDTLTDLTIIEVLSR	Unambiguous	2	1		High	1	0	1	0	7.52e-09	261	282	3.04	0	554.77	0	2	851.966	1702.92	0	1.54	15/28	15	28	GftR
B7Z176	UniRef100_B7Z176 Lipoxygenase n=1 Tax=Pisum sativum RepID=B7Z176_PEA; Duplicate proteins: gi|219935419	NDTLTDLTIIEVLSR	Unambiguous	2	1		High	1	0	1	0	5.55e-08	277	317	3.33	0	978.41	0	2	851.965	1702.92	0	-0.04	17/28	17	28	GftR
B7Z176	UniRef100_B7Z176 Lipoxygenase n=1 Tax=Pisum sativum RepID=B7Z176_PEA; Duplicate proteins: gi|219935419	LPTDILSQISPIPLFK	Unambiguous	2	1		High	1	0	1	0.00331	0.0182	70	77	1.84	0	382.07	0	2	891.524	1782.04	0	-0.51	13/30	13	30	GftR
B7Z176	UniRef100_B7Z176 Lipoxygenase n=1 Tax=Pisum sativum RepID=B7Z176_PEA; Duplicate proteins: gi|219935419	NDTLTDLTIIEVLSR	Unambiguous	2	1		High	1	0	1	0	4.27e-06	350	369	3.56	0	1197.59	0	2	851.964	1702.92	0	-1.4	19/28	19	28	K
B7Z176	UniRef100_B7Z176 Lipoxygenase n=1 Tax=Pisum sativum RepID=B7Z176_PEA; Duplicate proteins: gi|219935419	NDTLTDLTIIEVLSR	Unambiguous	2	1		High	1	0	1	0	2.51e-05	268	303	2.96	0	842.67	0	2	851.965	1702.92	0	-0.11	17/28	17	28	B
B7Z176	UniRef100_B7Z176 Lipoxygenase n=1 Tax=Pisum sativum RepID=B7Z176_PEA; Duplicate proteins: gi|219935419	NDTLTDLTIIEVLSR	Unambiguous	2	1		High	1	0	1	0	1.21e-05	281	316	3.82	0	1755.66	0	2	851.965	1702.92	0	-0.11	20/28	20	28	B
B7Z176	UniRef100_B7Z176 Lipoxygenase n=1 Tax=Pisum sativum RepID=B7Z176_PEA; Duplicate proteins: gi|219935419	NDTLTDLTIIEVLSR	Unambiguous	2	1		High	1	0	1	0	0.0052	266	290	2.7	0	1117.77	0	2	851.966	1702.93	0	1.75	17/28	17	28	B
B7Z176	UniRef100_B7Z176 Lipoxygenase n=1 Tax=Pisum sativum RepID=B7Z176_PEA; Duplicate proteins: gi|219935419	LPTDILSQISPIPLFK	Unambiguous	2	1		High	1	0	1	0	0.0145	85	88	2.66	0	985.1	0	2	891.524	1782.04	0	0.04	17/30	17	30	B
B7Z176	UniRef100_B7Z176 Lipoxygenase n=1 Tax=Pisum sativum RepID=B7Z176_PEA; Duplicate proteins: gi|219935419	LPTDILSQISPIPLFK	Unambiguous	2	1		High	1	0	1	0	0.0143	88	93	1.78	0	703.05	0	2	891.524	1782.04	0	0.04	16/30	16	30	B
B7Z176	UniRef100_B7Z176 Lipoxygenase n=1 Tax=Pisum sativum RepID=B7Z176_PEA; Duplicate proteins: gi|219935419	NDTLTDLTIIEVLSR	Unambiguous	2	1		High	1	0	1	0	1.51e-05	284	320	2.26	0	435.92	0	2	851.964	1702.92	0	-0.54	14/28	14	28	V
B7Z176	UniRef100_B7Z176 Lipoxygenase n=1 Tax=Pisum sativum RepID=B7Z176_PEA; Duplicate proteins: gi|219935419	NDTLTDLTIIEVLSR	Unambiguous	2	1		High	1	0	1	0	2.91e-12	315	347	3.75	0	1402.66	0	2	851.965	1702.92	0	0.18	19/28	19	28	V
B7Z176	UniRef100_B7Z176 Lipoxygenase n=1 Tax=Pisum sativum RepID=B7Z176_PEA; Duplicate proteins: gi|219935419	NDTLTDLTIIEVLSR	Unambiguous	2	1		High	1	0	1	0	6.43e-06	317	345	3.13	0	653.55	0	2	851.965	1702.92	0	0.18	15/28	15	28	V
B7Z176	UniRef100_B7Z176 Lipoxygenase n=1 Tax=Pisum sativum RepID=B7Z176_PEA; Duplicate proteins: gi|219935419	NDTLTDLTIIEVLSR	Unambiguous	2	1		High	1	0	1	0	0.00252	276	308	4.45	0	1908.39	0	2	851.965	1702.92	0	-0.04	21/28	21	28	GftR
B7Z176	UniRef100_B7Z176 Lipoxygenase n=1 Tax=Pisum sativum RepID=B7Z176_PEA; Duplicate proteins: gi|219935419	NDTLTDLTIIEVLSR	Unambiguous	2	1		High	1	0	1	0	0.000734	275	308	3.34	0	1126.35	0	2	851.965	1702.92	0	-0.04	19/28	19	28	GftR
B7Z176	UniRef100_B7Z176 Lipoxygenase n=1 Tax=Pisum sativum RepID=B7Z176_PEA; Duplicate proteins: gi|219935419	NDTLTDLTIIEVLSR	Unambiguous	2	1		High	1	0	1	0	0.00145	316	350	4.05	0	1496.52	0	2	851.965	1702.92	0	0.75	18/28	18	28	GftR
B7Z176	UniRef100_B7Z176 Lipoxygenase n=1 Tax=Pisum sativum RepID=B7Z176_PEA; Duplicate proteins: gi|219935419	LPTDILSQISPIPLFK	Unambiguous	2	1		High	1	0	1	0.000556	0.124	78	82	1.46	0	264.81	0	2	891.525	1782.04	0	0.59	13/30	13	30	GftR
B7Z176	UniRef100_B7Z176 Lipoxygenase n=1 Tax=Pisum sativum RepID=B7Z176_PEA; Duplicate proteins: gi|219935419	SLYDGGIKLPTDILSQISPIPLFK	Unambiguous	2	1		High	1	0	1	0	0.0397	75	75	1.97	0	351.39	1	3	872.497	2615.48	0	2.08	19/92	19	92	GftR
B7Z176	UniRef100_B7Z176 Lipoxygenase n=1 Tax=Pisum sativum RepID=B7Z176_PEA; Duplicate proteins: gi|219935419	NDTLTDLTIIEVLSR	Unambiguous	2	1		High	1	0	1	0	1.91e-07	311	346	4.06	0	1731.98	0	2	851.965	1702.92	0	0.39	20/28	20	28	B
B7Z176	UniRef100_B7Z176 Lipoxygenase n=1 Tax=Pisum sativum RepID=B7Z176_PEA; Duplicate proteins: gi|219935419	NDTLTDLTIIEVLSR	Unambiguous	2	1		High	1	0	1	0	1.86e-06	277	320	2.78	0	653.08	0	2	851.965	1702.92	0	0.39	16/28	16	28	B
B7Z176	UniRef100_B7Z176 Lipoxygenase n=1 Tax=Pisum sativum RepID=B7Z176_PEA; Duplicate proteins: gi|219935419	NDTLTDLTIIEVLSR	Unambiguous	2	1		High	1	0	1	0	3.76e-06	319	350	3.29	0	1667.96	0	2	851.966	1702.92	0	0.89	20/28	20	28	B
B7Z176	UniRef100_B7Z176 Lipoxygenase n=1 Tax=Pisum sativum RepID=B7Z176_PEA; Duplicate proteins: gi|219935419	NDTLTDLTIIEVLSR	Unambiguous	2	1		High	1	0	1	0.00276	0.0487	313	346	1.94	0	485.56	0	2	851.966	1702.92	0	0.89	2017-12-28	12	28	B
B7Z176	UniRef100_B7Z176 Lipoxygenase n=1 Tax=Pisum sativum RepID=B7Z176_PEA; Duplicate proteins: gi|219935419	NDTLTDLTILEVLSR	Unambiguous	2	1		High	1	0	1	0	1.33e-10	768	771	3.26	0	982.37	0	2	851.967	1702.93	0	3.04	17/28	17	28	V
B7Z176	UniRef100_B7Z176 Lipoxygenase n=1 Tax=Pisum sativum RepID=B7Z176_PEA; Duplicate proteins: gi|219935419	NDTLTDLTIIEVLSR	Unambiguous	2	1		High	1	0	1	0	1.33e-10	768	771	3.26	0	982.37	0	2	851.967	1702.93	0	3.04	17/28	17	28	V
B7Z176	UniRef100_B7Z176 Lipoxygenase n=1 Tax=Pisum sativum RepID=B7Z176_PEA; Duplicate proteins: gi|219935419	NDTLTDLTILEVLSR	Unambiguous	2	1		High	1	0	1	0.000373	9.23e-08	739	760	2.61	0	842.95	0	2	851.967	1702.93	0	3.04	16/28	16	28	V
B7Z176	UniRef100_B7Z176 Lipoxygenase n=1 Tax=Pisum sativum RepID=B7Z176_PEA; Duplicate proteins: gi|219935419	NDTLTDLTIIEVLSR	Unambiguous	2	1		High	1	0	1	0.000373	9.23e-08	739	760	2.61	0	842.95	0	2	851.967	1702.93	0	3.04	16/28	16	28	V
B7Z176	UniRef100_B7Z176 Lipoxygenase n=1 Tax=Pisum sativum RepID=B7Z176_PEA; Duplicate proteins: gi|219935419	NDTLTDLTIIEVLSR	Unambiguous	2	1		High	1	0	1	0.000595	0.0066	277	314	2.78	0	650.94	0	2	851.965	1702.92	0	0.03	15/28	15	28	GftR
B7Z176	UniRef100_B7Z176 Lipoxygenase n=1 Tax=Pisum sativum RepID=B7Z176_PEA; Duplicate proteins: gi|219935419	NDTLTDLTIIEVLSR	Unambiguous	2	1		High	1	0	1	0.000595	0.00643	304	336	3.66	0	1431.6	0	2	851.966	1702.92	0	1.04	19/28	19	28	GftR
B7Z176	UniRef100_B7Z176 Lipoxygenase n=1 Tax=Pisum sativum RepID=B7Z176_PEA; Duplicate proteins: gi|219935419	NDTLTDLTIIEVLSR	Unambiguous	2	1		High	1	0	1	0	0.00159	273	289	4.64	0	2538.46	0	2	851.966	1702.92	0	1.25	23/28	23	28	GftR
BAB40231.1	S-type apyrase [Pisum sativum] - [13488669 dbj]	IGATAGLR	Unambiguous	9	1		High	1	0	1	0.00761	0.157	574	597	1.76	0	807.89	0	2	379.729	758.452	0	-0.41	2017-12-14	12	14	B
BAB40231.1	S-type apyrase [Pisum sativum] - [13488669 dbj]	LGATAGLR	Unambiguous	9	1		High	1	0	1	0.00805	0.157	574	597	1.76	0	807.89	0	2	379.729	758.452	0	-0.41	2017-12-14	12	14	B
BAB40231.1	S-type apyrase [Pisum sativum] - [13488669 dbj]	IGATAGLR	Unambiguous	9	1		High	1	0	1	0.00393	0.0714	592	626	2	0	722.8	0	2	379.729	758.452	0	-0.41	2017-12-14	12	14	B
BAB40231.1	S-type apyrase [Pisum sativum] - [13488669 dbj]	LGATAGLR	Unambiguous	9	1		High	1	0	1	0.00297	0.0714	592	626	2	0	722.8	0	2	379.729	758.452	0	-0.41	2017-12-14	12	14	B
BAB40231.1	S-type apyrase [Pisum sativum] - [13488669 dbj]	ITPGLSSYANNPEQAAK	Unambiguous	17	1		High	1	0	1	0	4.52e-05	267	281	2.25	0	180.56	0	2	880.945	1760.88	0	0.96	16/32	16	32	B
BAB40231.1	S-type apyrase [Pisum sativum] - [13488669 dbj]	ITPGLSSYANNPEQAAK	Unambiguous	17	1		High	1	0	1	0	1.39e-13	305	311	3.39	0	528.2	0	2	880.945	1760.88	0	0.96	21/32	21	32	B
BAB40231.1	S-type apyrase [Pisum sativum] - [13488669 dbj]	ITPGLSSYANNPEQAAK	Unambiguous	17	1		High	1	0	1	0	7.32e-09	301	309	2.45	0	375.24	0	2	880.945	1760.88	0	0.68	17/32	17	32	B
BAB40231.1	S-type apyrase [Pisum sativum] - [13488669 dbj]	SLIPLLEQAEDVVPDDLQPK	Unambiguous	13	1		High	1	0	1	0	1.88e-10	232	224	2.7	0	425.2	0	2	1110.1	2219.18	0	1.12	15/38	15	38	B
BAB40231.1	S-type apyrase [Pisum sativum] - [13488669 dbj]	SLIPLLEQAEDVVPDDLQPK	Unambiguous	13	1		High	1	0	1	0	0.000217	227	216	2.95	0	464.15	0	2	1110.1	2219.18	0	1.56	17/38	17	38	B
BAB40231.1	S-type apyrase [Pisum sativum] - [13488669 dbj]	SLIPLLEQAEDVVPDDLQPK	Unambiguous	13	1		High	1	0	1	0.00204	0.0323	245	236	2.31	0	187.68	0	2	1110.09	2219.18	0	0.79	11/38	11	38	B
BAB40231.1	S-type apyrase [Pisum sativum] - [13488669 dbj]	SLIPLLEQAEDVVPDDLQPK	Unambiguous	13	1		High	1	0	1	0.00393	0.0749	289	273	2.29	0	357.24	0	3	740.399	2219.18	0	0.86	21/76	21	76	B
BAB40231.1	S-type apyrase [Pisum sativum] - [13488669 dbj]	SLIPLLEQAEDVVPDDLQPK	Unambiguous	13	1		High	1	0	1	0.00248	0.058	240	239	2.16	0	206.74	0	2	1110.09	2219.18	0	0.57	11/38	11	38	B
BAB40231.1	S-type apyrase [Pisum sativum] - [13488669 dbj]	SLIPLLEQAEDVVPDDLQPK	Unambiguous	13	1		High	1	0	1	0	3.94e-09	244	239	2.52	0	383.27	0	2	1110.09	2219.18	0	-0.42	15/38	15	38	B
BAB40231.1	S-type apyrase [Pisum sativum] - [13488669 dbj]	IGATAGLR	Unambiguous	9	1		High	1	0	1	0.00106	0.0222	611	638	1.98	0	666.19	0	2	379.73	758.452	0	0.15	2017-12-14	12	14	V
BAB40231.1	S-type apyrase [Pisum sativum] - [13488669 dbj]	LGATAGLR	Unambiguous	9	1		High	1	0	1	0.000708	0.0222	611	638	1.98	0	666.19	0	2	379.73	758.452	0	0.15	2017-12-14	12	14	V
BAB40231.1	S-type apyrase [Pisum sativum] - [13488669 dbj]	ITPGLSSYANNPEQAAK	Unambiguous	17	1		High	1	0	1	0	3.26e-05	300	308	3.52	0	381.99	0	2	880.945	1760.88	0	0.96	20/32	20	32	V
BAB40231.1	S-type apyrase [Pisum sativum] - [13488669 dbj]	ITPGLSSYANNPEQAAK	Unambiguous	17	1		High	1	0	1	0	5.93e-05	280	279	3.46	0	479.64	0	2	880.946	1760.88	0	1.3	21/32	21	32	V
BAB40231.1	S-type apyrase [Pisum sativum] - [13488669 dbj]	SLIPLLEQAEDVVPDDLQPK	Unambiguous	13	1		High	1	0	1	0.000374	0.00178	238	231	2.24	0	387.76	0	2	1110.1	2219.19	0	2	15/38	15	38	V
BAB40231.1	S-type apyrase [Pisum sativum] - [13488669 dbj]	SLIPLLEQAEDVVPDDLQPK	Unambiguous	13	1		High	1	0	1	0	0.000194	238	225	2.93	0	335.42	0	2	1110.1	2219.19	0	2	15/38	15	38	V
BAB40231.1	S-type apyrase [Pisum sativum] - [13488669 dbj]	IGATAGLR	Unambiguous	9	1		High	1	0	1	0.00241	0.0153	595	619	2.27	0	776.14	0	2	379.73	758.452	0	-0.17	13/14	13	14	GftR
BAB40231.1	S-type apyrase [Pisum sativum] - [13488669 dbj]	LGATAGLR	Unambiguous	9	1		High	1	0	1	0.00331	0.0153	595	619	2.27	0	776.14	0	2	379.73	758.452	0	-0.17	13/14	13	14	GftR
BAB40231.1	S-type apyrase [Pisum sativum] - [13488669 dbj]	ITPGLSSYANNPEQAAK	Unambiguous	17	1		High	1	0	1	0	1.3e-05	307	314	2.54	0	328.26	0	2	880.945	1760.88	0	0.68	17/32	17	32	GftR
BAB40231.1	S-type apyrase [Pisum sativum] - [13488669 dbj]	ITPGLSSYANNPEQAAK	Unambiguous	17	1		High	1	0	1	0	2.47e-08	303	314	3.79	0	458.89	0	2	880.945	1760.88	0	0.68	20/32	20	32	GftR
BAB40231.1	S-type apyrase [Pisum sativum] - [13488669 dbj]	ITPGLSSYANNPEQAAK	Unambiguous	17	1		High	1	0	1	0	4.72e-05	259	256	3	0	252.59	0	2	880.946	1760.88	0	1.37	16/32	16	32	GftR
BAB40231.1	S-type apyrase [Pisum sativum] - [13488669 dbj]	SLIPLLEQAEDVVPDDLQPK	Unambiguous	13	1		High	1	0	1	0.00186	0.0133	261	255	2.15	0	308.88	0	2	1110.1	2219.18	0	1.01	12/38	12	38	GftR
BAB40231.1	S-type apyrase [Pisum sativum] - [13488669 dbj]	SLIPLLEQAEDVVPDDLQPK	Unambiguous	13	1		High	1	0	1	0	1.43e-11	213	202	3.47	0	392.58	0	2	1110.1	2219.18	0	1.45	16/38	16	38	GftR
BAB40231.1	S-type apyrase [Pisum sativum] - [13488669 dbj]	SLIPLLEQAEDVVPDDLQPK	Unambiguous	13	1		High	1	0	1	0	3.5e-05	291	266	2.8	0	447.34	0	3	740.398	2219.18	0	0.04	23/76	23	76	GftR
BAB40231.1	S-type apyrase [Pisum sativum] - [13488669 dbj]	SLIPLLEQAEDVVPDDLQPK	Unambiguous	13	1		High	1	0	1	0	1.56e-05	298	273	3.08	0	789.92	0	3	740.399	2219.18	0	0.29	29/76	29	76	GftR
BAB40231.1	S-type apyrase [Pisum sativum] - [13488669 dbj]	SLIPLLEQAEDVVPDDLQPK	Unambiguous	13	1		High	1	0	1	0.0074	0.0565	234	223	2.13	0	196.75	0	2	1110.1	2219.18	0	1.01	11/38	11	38	GftR
BAB40231.1	S-type apyrase [Pisum sativum] - [13488669 dbj]	SLIPLLEQAEDVVPDDLQPK	Unambiguous	13	1		High	1	0	1	0	9.28e-14	221	220	3.77	0	773.67	0	2	1110.1	2219.18	0	1.12	22/38	22	38	GftR
BAB40231.1	S-type apyrase [Pisum sativum] - [13488669 dbj]	SLIPLLEQAEDVVPDDLQPK	Unambiguous	13	1		High	1	0	1	0.00432	0.0262	293	269	2.42	0	380.6	0	3	740.398	2219.18	0	-0.62	20/76	20	76	GftR
BAB40231.1	S-type apyrase [Pisum sativum] - [13488669 dbj]	IGATAGLR	Unambiguous	9	1		High	1	0	1	0.00226	0.0762	611	638	1.79	0	839.66	0	2	379.73	758.452	0	-0.09	13/14	13	14	B
BAB40231.1	S-type apyrase [Pisum sativum] - [13488669 dbj]	LGATAGLR	Unambiguous	9	1		High	1	0	1	0.00181	0.0762	611	638	1.79	0	839.66	0	2	379.73	758.452	0	-0.09	13/14	13	14	B
BAB40231.1	S-type apyrase [Pisum sativum] - [13488669 dbj]	ATAYTSGANFNK	Unambiguous	14	1		High	1	0	1	0	0.0222	153	158	2.41	0	838.63	0	2	622.799	1244.59	0	-0.3	16/22	16	22	B
BAB40231.1	S-type apyrase [Pisum sativum] - [13488669 dbj]	ITPGLSSYANNPEQAAK	Unambiguous	17	1		High	1	0	1	0	0.0178	319	335	1.06	0	149.69	0	2	880.945	1760.88	0	1.23	13/32	13	32	B
BAB40231.1	S-type apyrase [Pisum sativum] - [13488669 dbj]	ITPGLSSYANNPEQAAK	Unambiguous	17	1		High	1	0	1	0	2.32e-05	299	307	3.16	0	447.51	0	2	880.945	1760.88	0	1.23	20/32	20	32	B
BAB40231.1	S-type apyrase [Pisum sativum] - [13488669 dbj]	ITPGLSSYANNPEQAAK	Unambiguous	17	1		High	1	0	1	0	0.00225	301	312	3.19	0	520.73	0	2	880.945	1760.88	0	0.4	20/32	20	32	B
BAB40231.1	S-type apyrase [Pisum sativum] - [13488669 dbj]	ITPGLSSYANNPEQAAK	Unambiguous	17	1		High	1	0	1	0	0.000111	297	310	3.74	0	537.85	0	2	880.945	1760.88	0	0.75	22/32	22	32	B
BAB40231.1	S-type apyrase [Pisum sativum] - [13488669 dbj]	SLIPLLEQAEDVVPDDLQPK	Unambiguous	13	1		High	1	0	1	0.00979	0.15	243	251	1.28	0	168.95	0	2	1110.1	2219.19	0	2.44	10/38	10	38	B
BAB40231.1	S-type apyrase [Pisum sativum] - [13488669 dbj]	SLIPLLEQAEDVVPDDLQPK	Unambiguous	13	1		High	1	0	1	0	0.000417	245	223	2.99	0	374.26	0	2	1110.09	2219.18	0	-1.63	16/38	16	38	B
BAB40231.1	S-type apyrase [Pisum sativum] - [13488669 dbj]	SLIPLLEQAEDVVPDDLQPK	Unambiguous	13	1		High	1	0	1	0	0.0263	288	270	3.33	0	475.82	0	3	740.4	2219.18	0	1.77	24/76	24	76	B
BAB40231.1	S-type apyrase [Pisum sativum] - [13488669 dbj]	SLIPLLEQAEDVVPDDLQPK	Unambiguous	13	1		High	1	0	1	0	0.000514	292	267	3.27	0	429.39	0	3	740.398	2219.18	0	-0.21	24/76	24	76	B
BAB40231.1	S-type apyrase [Pisum sativum] - [13488669 dbj]	ITPGLSSYANNPEQAAK	Unambiguous	17	1		High	1	0	1	0	2.07e-06	313	321	2.46	0	271.49	0	2	880.945	1760.88	0	0.96	16/32	16	32	V
BAB40231.1	S-type apyrase [Pisum sativum] - [13488669 dbj]	SLIPLLEQAEDVVPDDLQPK	Unambiguous	13	1		High	1	0	1	0	2.82e-10	252	230	2.3	0	333.64	0	2	1110.09	2219.18	0	0.13	15/38	15	38	V
BAB40231.1	S-type apyrase [Pisum sativum] - [13488669 dbj]	SLIPLLEQAEDVVPDDLQPK	Unambiguous	13	1		High	1	0	1	0	0.00242	250	229	1.99	0	351.88	0	2	1110.09	2219.18	0	-0.31	14/38	14	38	V
BAB40231.1	S-type apyrase [Pisum sativum] - [13488669 dbj]	SLIPLLEQAEDVVPDDLQPK	Unambiguous	13	1		High	1	0	1	0.00547	0.0595	246	221	1.57	0	182.27	0	2	1110.09	2219.18	0	-0.31	10/38	10	38	V
BAB40231.1	S-type apyrase [Pisum sativum] - [13488669 dbj]	ITPGLSSYANNPEQAAK	Unambiguous	17	1		High	1	0	1	0.000556	0.0483	296	317	2.59	0	361.13	0	2	880.944	1760.88	0	-0.15	19/32	19	32	GftR
BAB40231.1	S-type apyrase [Pisum sativum] - [13488669 dbj]	ITPGLSSYANNPEQAAK	Unambiguous	17	1		High	1	0	1	0.000556	0.0807	293	309	2.46	0	172.04	0	2	880.944	1760.88	0	-0.15	16/32	16	32	GftR
BAB40231.1	S-type apyrase [Pisum sativum] - [13488669 dbj]	SLIPLLEQAEDVVPDDLQPK	Unambiguous	13	1		High	1	0	1	0	0.00742	225	206	3.21	0	417.99	0	2	1110.09	2219.18	0	0.24	16/38	16	38	GftR
BAB40231.1	S-type apyrase [Pisum sativum] - [13488669 dbj]	SLIPLLEQAEDVVPDDLQPK	Unambiguous	13	1		High	1	0	1	0.0011	0.133	263	243	1.53	0	285.26	0	2	1110.1	2219.18	0	1.34	12/38	12	38	GftR
BAB40231.1	S-type apyrase [Pisum sativum] - [13488669 dbj]	SLIPLLEQAEDVVPDDLQPK	Unambiguous	13	1		High	1	0	1	0	0.00408	216	207	2.51	0	548.78	0	2	1110.1	2219.18	0	1.34	19/38	19	38	GftR
BAB40231.1	S-type apyrase [Pisum sativum] - [13488669 dbj]	SLIPLLEQAEDVVPDDLQPK	Unambiguous	13	1		High	1	0	1	0.00408	0.173	286	269	2.2	0	172.52	0	3	740.399	2219.18	0	0.53	16/76	16	76	GftR
BAB40231.1	S-type apyrase [Pisum sativum] - [13488669 dbj]	SLIPLLEQAEDVVPDDLQPK	Unambiguous	13	1		High	1	0	1	0	0.0194	284	267	3.14	0	465.91	0	3	740.399	2219.18	0	1.28	25/76	25	76	GftR
BAB40231.1	S-type apyrase [Pisum sativum] - [13488669 dbj]	SLIPLLEQAEDVVPDDLQPK	Unambiguous	13	1		High	1	0	1	0.00211	0.149	228	226	2.46	0	251.2	0	2	1110.1	2219.18	0	1.34	12/38	12	38	GftR
BAB40231.1	S-type apyrase [Pisum sativum] - [13488669 dbj]	SLIPLLEQAEDVVPDDLQPK	Unambiguous	13	1		High	1	0	1	0.000556	0.056	242	217	2.47	0	439.21	0	2	1110.09	2219.18	0	0.79	16/38	16	38	GftR
BAB40231.1	S-type apyrase [Pisum sativum] - [13488669 dbj]	ITPGLSSYANNPEQAAK	Unambiguous	17	1		High	1	0	1	0	6.77e-08	297	317	3.51	0	353.46	0	2	880.945	1760.88	0	0.47	19/32	19	32	B
BAB40231.1	S-type apyrase [Pisum sativum] - [13488669 dbj]	ITPGLSSYANNPEQAAK	Unambiguous	17	1		High	1	0	1	0	6.96e-05	302	321	2.9	0	196.79	0	2	880.945	1760.88	0	0.47	16/32	16	32	B
BAB40231.1	S-type apyrase [Pisum sativum] - [13488669 dbj]	ITPGLSSYANNPEQAAK	Unambiguous	17	1		High	1	0	1	0	0.000162	293	308	2.75	0	286.93	0	2	880.945	1760.88	0	0.82	17/32	17	32	B
BAB40231.1	S-type apyrase [Pisum sativum] - [13488669 dbj]	SLIPLLEQAEDVVPDDLQPK	Unambiguous	13	1		High	1	0	1	0.00313	0.06	215	206	2.19	0	266.2	0	2	1110.1	2219.19	0	2.11	13/38	13	38	B
BAB40231.1	S-type apyrase [Pisum sativum] - [13488669 dbj]	SLIPLLEQAEDVVPDDLQPK	Unambiguous	13	1		High	1	0	1	0.000438	0.0122	214	220	2.9	0	259.17	0	2	1110.1	2219.19	0	2.11	12/38	12	38	B
BAB40231.1	S-type apyrase [Pisum sativum] - [13488669 dbj]	SLIPLLEQAEDVVPDDLQPK	Unambiguous	13	1		High	1	0	1	0.000861	0.0167	239	227	2.17	0	155.07	0	2	1110.1	2219.18	0	1.67	10/38	10	38	B
BAB40231.1	S-type apyrase [Pisum sativum] - [13488669 dbj]	SLIPLLEQAEDVVPDDLQPK	Unambiguous	13	1		High	1	0	1	0	4.42e-05	286	268	3.73	0	473.36	0	3	740.399	2219.18	0	0.53	25/76	25	76	B
BAB40231.1	S-type apyrase [Pisum sativum] - [13488669 dbj]	EIEYQDAIVEAAWPIGNAVEAISALPK	Unambiguous	14	1		High	1	0	1	0.00124	0.022	194	193	1.53	0	109.1	0	2	1449.25	2897.49	0	-0.86	9/52	9	52	B
BAB40231.1	S-type apyrase [Pisum sativum] - [13488669 dbj]	EIEYQDAIVEAAWPLGNAVEAISALPK	Unambiguous	14	1		High	1	0	1	0.00124	0.022	194	193	1.53	0	109.1	0	2	1449.25	2897.49	0	-0.86	9/52	9	52	B
BAB40231.1	S-type apyrase [Pisum sativum] - [13488669 dbj]	EIEYQDAIVEAAWPIGNAVEAISALPK	Unambiguous	14	1		High	1	0	1	0.000438	0.0114	304	313	1.6	0	486.19	0	3	966.503	2897.49	0	0.4	22/104	22	104	B
BAB40231.1	S-type apyrase [Pisum sativum] - [13488669 dbj]	EIEYQDAIVEAAWPLGNAVEAISALPK	Unambiguous	14	1		High	1	0	1	0.000438	0.0114	304	313	1.6	0	486.19	0	3	966.503	2897.49	0	0.4	22/104	22	104	B
BAB40231.1	S-type apyrase [Pisum sativum] - [13488669 dbj]	ITPGLSSYANNPEQAAK	Unambiguous	17	1		High	1	0	1	0	1.07e-09	800	820	2.45	0	219.74	0	2	880.945	1760.88	0	0.47	15/32	15	32	V
BAB40231.1	S-type apyrase [Pisum sativum] - [13488669 dbj]	ITPGLSSYANNPEQAAK	Unambiguous	17	1		High	1	0	1	0.000373	1.35e-08	785	803	3.69	0	316.93	0	2	880.945	1760.88	0	0.19	17/32	17	32	V
BAB40231.1	S-type apyrase [Pisum sativum] - [13488669 dbj]	SLIPLLEQAEDVVPDDLQPK	Unambiguous	13	1		High	1	0	1	0	1.24e-13	632	600	3.46	0	829.99	0	2	1110.09	2219.18	0	-0.53	21/38	21	38	V
BAB40231.1	S-type apyrase [Pisum sativum] - [13488669 dbj]	SLIPLLEQAEDVVPDDLQPK	Unambiguous	13	1		High	1	0	1	0.000373	0.01	677	647	1.79	0	189.49	0	2	1110.09	2219.18	0	0.68	12/38	12	38	V
BAB40231.1	S-type apyrase [Pisum sativum] - [13488669 dbj]	SLIPLLEQAEDVVPDDLQPK	Unambiguous	13	1		High	1	0	1	0.000373	6.66e-07	657	619	3.57	0	537.16	0	2	1110.09	2219.18	0	0.68	19/38	19	38	V
BAB40231.1	S-type apyrase [Pisum sativum] - [13488669 dbj]	EIEYQDAIVEAAWPIGNAVEAISALPK	Unambiguous	14	1		High	1	0	1	0.000373	1.65e-05	688	701	1.55	0	118.94	0	2	1449.25	2897.49	0	-1.37	11/52	11	52	V
BAB40231.1	S-type apyrase [Pisum sativum] - [13488669 dbj]	EIEYQDAIVEAAWPLGNAVEAISALPK	Unambiguous	14	1		High	1	0	1	0.000373	1.65e-05	688	701	1.55	0	118.94	0	2	1449.25	2897.49	0	-1.37	11/52	11	52	V
BAB40231.1	S-type apyrase [Pisum sativum] - [13488669 dbj]	EIEYQDAIVEAAWPIGNAVEAISALPK	Unambiguous	14	1		High	1	0	1	0	1.67e-11	465	485	1.6	0	176.34	0	2	1449.25	2897.49	0	-0.52	12/52	12	52	V
BAB40231.1	S-type apyrase [Pisum sativum] - [13488669 dbj]	EIEYQDAIVEAAWPLGNAVEAISALPK	Unambiguous	14	1		High	1	0	1	0	1.67e-11	465	485	1.6	0	176.34	0	2	1449.25	2897.49	0	-0.52	12/52	12	52	V
BAB40231.1	S-type apyrase [Pisum sativum] - [13488669 dbj]	IGATAGLR	Unambiguous	9	1		High	1	0	1	0.00291	0.129	567	583	1.96	0	804.92	0	2	379.73	758.452	0	-0.25	13/14	13	14	GftR
BAB40231.1	S-type apyrase [Pisum sativum] - [13488669 dbj]	LGATAGLR	Unambiguous	9	1		High	1	0	1	0.00203	0.129	567	583	1.96	0	804.92	0	2	379.73	758.452	0	-0.25	13/14	13	14	GftR
BAB40231.1	S-type apyrase [Pisum sativum] - [13488669 dbj]	ITPGLSSYANNPEQAAK	Unambiguous	17	1		High	1	0	1	0.000595	0.037	304	317	1.76	0	259.59	0	2	880.944	1760.88	0	0.05	16/32	16	32	GftR
BAB40231.1	S-type apyrase [Pisum sativum] - [13488669 dbj]	ITPGLSSYANNPEQAAK	Unambiguous	17	1		High	1	0	1	0.000595	0.00413	318	325	3.95	0	502.08	0	2	880.944	1760.88	0	0.05	21/32	21	32	GftR
BAB40231.1	S-type apyrase [Pisum sativum] - [13488669 dbj]	ITPGLSSYANNPEQAAK	Unambiguous	17	1		High	1	0	1	0.000595	0.0718	305	306	2.84	0	329.55	0	2	880.945	1760.88	0	0.47	17/32	17	32	GftR
BAB40231.1	S-type apyrase [Pisum sativum] - [13488669 dbj]	SLIPLLEQAEDVVPDDLQPK	Unambiguous	13	1		High	1	0	1	0.000595	0.0689	214	211	2.33	0	302.25	0	2	1110.1	2219.19	0	3.21	14/38	14	38	GftR
BAB40231.1	S-type apyrase [Pisum sativum] - [13488669 dbj]	SLIPLLEQAEDVVPDDLQPK	Unambiguous	13	1		High	1	0	1	0	0.00213	217	211	3.69	0	640.48	0	2	1110.1	2219.18	0	1.56	20/38	20	38	GftR
BAB40231.1	S-type apyrase [Pisum sativum] - [13488669 dbj]	SLIPLLEQAEDVVPDDLQPK	Unambiguous	13	1		High	1	0	1	0.00817	0.252	292	268	2.34	0	469.9	0	3	740.398	2219.18	0	-0.21	22/76	22	76	GftR
BAB40231.1	S-type apyrase [Pisum sativum] - [13488669 dbj]	EIEYQDAIVEAAWPIGNAVEAISALPK	Unambiguous	14	1		High	1	0	1	0.00203	0.124	204	230	1.99	0	191.13	0	2	1449.25	2897.5	0	2.26	14/52	14	52	GftR
BAB40231.1	S-type apyrase [Pisum sativum] - [13488669 dbj]	EIEYQDAIVEAAWPLGNAVEAISALPK	Unambiguous	14	1		High	1	0	1	0.00203	0.124	204	230	1.99	0	191.13	0	2	1449.25	2897.5	0	2.26	14/52	14	52	GftR
BAG09387.1	peroxisomal voltage-dependent anion-selective channel protein [Glycine max] - [167963080 dbj]|peroxisomal voltage-dependent anion-selective channel protein [Glycine max]; Duplicate proteins: B0M1B6| - [167963080 dbj]	GDLFVADVNTQLK	Unambiguous	4	1		High	1	0	1	0.00562	0.0989	285	279	1.39	0	247.66	0	2	710.378	1419.75	0	0.66	2017-12-24	12	24	B
BE556559	BE556559 similar to UniRef100_A5AFR3 Cluster: Histone H2A; n=1; Vitis vinifera|Rep: Histone H2A - Vitis vinifera (Grape), partial (97%)_rframe2	VGTGAPVYLAAVLEFLSAEVLELAGNAAR	Unambiguous	1	1		High	1	0	1	0.000373	8.84e-07	492	453	1.81	0	720.99	0	3	967.864	2901.58	0	1.38	28/112	28	112	V
C6AY33	UniRef100_C6AY33 ATP synthase subunit beta n=9 Tax=Rhizobium RepID=C6AY33_RHILS	LVLEVAQHLGENVVR	Unambiguous	6	1		High	1	0	1	0	1.97e-06	150	138	3.27	0	517.2	0	2	838.478	1675.95	0	-0.17	15/28	15	28	B
C6AY33	UniRef100_C6AY33 ATP synthase subunit beta n=9 Tax=Rhizobium RepID=C6AY33_RHILS	LVLEVAQHLGENVVR	Unambiguous	6	1		High	1	0	1	0	0.00786	146	144	2.35	0	492.89	0	2	838.478	1675.95	0	-0.17	14/28	14	28	B
C6AY33	UniRef100_C6AY33 ATP synthase subunit beta n=9 Tax=Rhizobium RepID=C6AY33_RHILS	LVLEVAQHLGENVVR	Unambiguous	6	1		High	1	0	1	0.00204	0.0322	166	152	1.68	0	155.3	0	3	559.322	1675.95	0	2.12	15/56	15	56	B
C6AY33	UniRef100_C6AY33 ATP synthase subunit beta n=9 Tax=Rhizobium RepID=C6AY33_RHILS	LVLEVAQHLGENVVR	Unambiguous	6	1		High	1	0	1	0	5.2e-05	147	140	2.85	0	608.42	0	2	838.478	1675.95	0	-0.02	15/28	15	28	B
C6AY33	UniRef100_C6AY33 ATP synthase subunit beta n=9 Tax=Rhizobium RepID=C6AY33_RHILS	LVLEVAQHLGENVVR	Unambiguous	6	1		High	1	0	1	0	0.000179	150	142	1.88	0	421.03	0	3	559.322	1675.95	0	0.59	23/56	23	56	B
C6AY33	UniRef100_C6AY33 ATP synthase subunit beta n=9 Tax=Rhizobium RepID=C6AY33_RHILS	LVLEVAQHLGENVVR	Unambiguous	6	1		High	1	0	1	0.00137	0.0277	135	121	2.41	0	510.79	0	2	838.479	1675.95	0	1.29	14/28	14	28	V
C6AY33	UniRef100_C6AY33 ATP synthase subunit beta n=9 Tax=Rhizobium RepID=C6AY33_RHILS	LVLEVAQHLGENVVR	Unambiguous	6	1		High	1	0	1	0.000708	0.0161	130	117	2.88	0	467.84	0	2	838.479	1675.95	0	1.29	14/28	14	28	V
C6AY33	UniRef100_C6AY33 ATP synthase subunit beta n=9 Tax=Rhizobium RepID=C6AY33_RHILS	LVLEVAQHLGENVVR	Unambiguous	6	1		High	1	0	1	0.00137	0.028	150	142	1.94	0	367.33	0	3	559.322	1675.95	0	0.59	20/56	20	56	V
C6AY33	UniRef100_C6AY33 ATP synthase subunit beta n=9 Tax=Rhizobium RepID=C6AY33_RHILS	LVLEVAQHLGENVVR	Unambiguous	6	1		High	1	0	1	0.000374	0.00214	149	133	2.01	0	377.25	0	3	559.322	1675.95	0	0.92	22/56	22	56	V
C6AY33	UniRef100_C6AY33 ATP synthase subunit beta n=9 Tax=Rhizobium RepID=C6AY33_RHILS	LVLEVAQHLGENVVR	Unambiguous	6	1		High	1	0	1	0.000374	0.0111	141	133	3.2	0	554.65	0	2	838.479	1675.95	0	0.41	14/28	14	28	V
C6AY33	UniRef100_C6AY33 ATP synthase subunit beta n=9 Tax=Rhizobium RepID=C6AY33_RHILS	LVLEVAQHLGENVVR	Unambiguous	6	1		High	1	0	1	0.00186	0.0135	162	147	2.6	0	338.17	0	2	838.48	1675.95	0	1.65	2017-12-28	12	28	GftR
C6AY33	UniRef100_C6AY33 ATP synthase subunit beta n=9 Tax=Rhizobium RepID=C6AY33_RHILS	LVLEVAQHLGENVVR	Unambiguous	6	1		High	1	0	1	0.00186	0.0132	147	137	2.52	0	467.77	0	2	838.479	1675.95	0	0.56	14/28	14	28	GftR
C6AY33	UniRef100_C6AY33 ATP synthase subunit beta n=9 Tax=Rhizobium RepID=C6AY33_RHILS	LVLEVAQHLGENVVR	Unambiguous	6	1		High	1	0	1	0.0056	0.0362	159	150	1.55	0	240.53	0	3	559.321	1675.95	0	-0.18	18/56	18	56	GftR
C6AY33	UniRef100_C6AY33 ATP synthase subunit beta n=9 Tax=Rhizobium RepID=C6AY33_RHILS	LVLEVAQHLGENVVR	Unambiguous	6	1		High	1	0	1	0.00138	0.0125	152	140	2.7	0	547.61	0	2	838.478	1675.95	0	0.05	14/28	14	28	GftR
C6AY33	UniRef100_C6AY33 ATP synthase subunit beta n=9 Tax=Rhizobium RepID=C6AY33_RHILS	LVLEVAQHLGENVVR	Unambiguous	6	1		High	1	0	1	0	0.00405	152	141	2.46	0	404.81	0	3	559.321	1675.95	0	0.48	23/56	23	56	GftR
C6AY33	UniRef100_C6AY33 ATP synthase subunit beta n=9 Tax=Rhizobium RepID=C6AY33_RHILS	LVLEVAQHLGENVVR	Unambiguous	6	1		High	1	0	1	0	0.00401	141	127	2.79	0	585.83	0	2	838.479	1675.95	0	0.78	15/28	15	28	K
C6AY33	UniRef100_C6AY33 ATP synthase subunit beta n=9 Tax=Rhizobium RepID=C6AY33_RHILS	LVLEVAQHLGENVVR	Unambiguous	6	1		High	1	0	1	0	0.0164	151	141	2.02	0	377.14	0	3	559.322	1675.95	0	0.59	21/56	21	56	K
C6AY33	UniRef100_C6AY33 ATP synthase subunit beta n=9 Tax=Rhizobium RepID=C6AY33_RHILS	LVLEVAQHLGENVVR	Unambiguous	6	1		High	1	0	1	0	0.000249	136	123	3.16	0	579.99	0	2	838.479	1675.95	0	0.78	15/28	15	28	K
C6AY33	UniRef100_C6AY33 ATP synthase subunit beta n=9 Tax=Rhizobium RepID=C6AY33_RHILS	LVLEVAQHLGENVVR	Unambiguous	6	1		High	1	0	1	0	0.000289	151	139	2.31	0	271.02	0	3	559.322	1675.95	0	0.59	21/56	21	56	K
C6AY33	UniRef100_C6AY33 ATP synthase subunit beta n=9 Tax=Rhizobium RepID=C6AY33_RHILS	LVLEVAQHLGENVVR	Unambiguous	6	1		High	1	0	1	0.0025	0.0536	130	110	2.74	0	518.75	0	2	838.479	1675.95	0	0.71	14/28	14	28	K
C6AY33	UniRef100_C6AY33 ATP synthase subunit beta n=9 Tax=Rhizobium RepID=C6AY33_RHILS	LVLEVAQHLGENVVR	Unambiguous	6	1		High	1	0	1	0	0.000808	146	136	2.39	0	539.37	0	2	838.479	1675.95	0	0.56	15/28	15	28	B
C6AY33	UniRef100_C6AY33 ATP synthase subunit beta n=9 Tax=Rhizobium RepID=C6AY33_RHILS	LVLEVAQHLGENVVR	Unambiguous	6	1		High	1	0	1	0.000459	0.0365	146	137	2.58	0	340.56	0	2	838.479	1675.95	0	0.56	2017-12-28	12	28	B
C6AY33	UniRef100_C6AY33 ATP synthase subunit beta n=9 Tax=Rhizobium RepID=C6AY33_RHILS	LVLEVAQHLGENVVR	Unambiguous	6	1		High	1	0	1	0.0072	0.114	159	151	1.45	0	223.88	0	3	559.321	1675.95	0	0.15	19/56	19	56	B
C6AY33	UniRef100_C6AY33 ATP synthase subunit beta n=9 Tax=Rhizobium RepID=C6AY33_RHILS	LVLEVAQHLGENVVR	Unambiguous	6	1		High	1	0	1	0	0.0104	136	127	2.87	0	495.97	0	3	559.322	1675.95	0	1.46	27/56	27	56	B
C6AY33	UniRef100_C6AY33 ATP synthase subunit beta n=9 Tax=Rhizobium RepID=C6AY33_RHILS	LVLEVAQHLGENVVR	Unambiguous	6	1		High	1	0	1	0	0.00696	144	124	3.29	0	500.34	0	2	838.479	1675.95	0	0.85	13/28	13	28	B
C6AY33	UniRef100_C6AY33 ATP synthase subunit beta n=9 Tax=Rhizobium RepID=C6AY33_RHILS	LVLEVAQHLGENVVR	Unambiguous	6	1		High	1	0	1	0.000521	0.00242	131	118	2.34	0	402.99	0	2	838.479	1675.95	0	1.21	13/28	13	28	V
C6AY33	UniRef100_C6AY33 ATP synthase subunit beta n=9 Tax=Rhizobium RepID=C6AY33_RHILS	LVLEVAQHLGENVVR	Unambiguous	6	1		High	1	0	1	0.000521	0.00544	129	121	2.25	0	420.08	0	2	838.479	1675.95	0	1.21	13/28	13	28	V
C6AY33	UniRef100_C6AY33 ATP synthase subunit beta n=9 Tax=Rhizobium RepID=C6AY33_RHILS	LVLEVAQHLGENVVR	Unambiguous	6	1		High	1	0	1	0.00667	0.0624	159	150	1.72	0	166.71	0	3	559.321	1675.95	0	-0.07	16/56	16	56	V
C6AY33	UniRef100_C6AY33 ATP synthase subunit beta n=9 Tax=Rhizobium RepID=C6AY33_RHILS	LVLEVAQHLGENVVR	Unambiguous	6	1		High	1	0	1	0.000521	0.00242	148	144	2.61	0	542.37	0	2	838.478	1675.95	0	0.12	14/28	14	28	V
C6AY33	UniRef100_C6AY33 ATP synthase subunit beta n=9 Tax=Rhizobium RepID=C6AY33_RHILS	LVLEVAQHLGENVVR	Unambiguous	6	1		High	1	0	1	0	0.0316	143	129	2.85	0	474.85	0	2	838.479	1675.95	0	1	14/28	14	28	GftR
C6AY33	UniRef100_C6AY33 ATP synthase subunit beta n=9 Tax=Rhizobium RepID=C6AY33_RHILS	LVLEVAQHLGENVVR	Unambiguous	6	1		High	1	0	1	0.000556	0.0778	147	136	2.42	0	281.29	0	2	838.479	1675.95	0	0.41	2017-11-28	11	28	GftR
C6AY33	UniRef100_C6AY33 ATP synthase subunit beta n=9 Tax=Rhizobium RepID=C6AY33_RHILS	LVLEVAQHLGENVVR	Unambiguous	6	1		High	1	0	1	0.0072	0.219	139	125	1.56	0	322.7	0	3	559.322	1675.95	0	1.13	20/56	20	56	GftR
C6AY33	UniRef100_C6AY33 ATP synthase subunit beta n=9 Tax=Rhizobium RepID=C6AY33_RHILS	LVLEVAQHLGENVVR	Unambiguous	6	1		High	1	0	1	0.000556	0.0874	139	125	1.91	0	180.99	0	3	559.322	1675.95	0	1.13	17/56	17	56	GftR
C6AY33	UniRef100_C6AY33 ATP synthase subunit beta n=9 Tax=Rhizobium RepID=C6AY33_RHILS	LVLEVAQHLGENVVR	Unambiguous	6	1		High	1	0	1	0.0037	0.0781	131	120	2.57	0	365.68	0	2	838.479	1675.95	0	1.14	13/28	13	28	K
C6AY33	UniRef100_C6AY33 ATP synthase subunit beta n=9 Tax=Rhizobium RepID=C6AY33_RHILS	LVLEVAQHLGENVVR	Unambiguous	6	1		High	1	0	1	0.000632	0.00684	139	124	3.05	0	499.38	0	2	838.479	1675.95	0	1.07	14/28	14	28	K
C6AY33	UniRef100_C6AY33 ATP synthase subunit beta n=9 Tax=Rhizobium RepID=C6AY33_RHILS	LVLEVAQHLGENVVR	Unambiguous	6	1		High	1	0	1	0.000632	0.0112	159	150	2.45	0	411.15	0	3	559.321	1675.95	0	0.04	23/56	23	56	K
C6AY33	UniRef100_C6AY33 ATP synthase subunit beta n=9 Tax=Rhizobium RepID=C6AY33_RHILS	LVLEVAQHLGENVVR	Unambiguous	6	1		High	1	0	1	0.0037	0.0866	159	150	1.36	0	268.14	0	3	559.321	1675.95	0	0.04	19/56	19	56	K
C6AY33	UniRef100_C6AY33 ATP synthase subunit beta n=9 Tax=Rhizobium RepID=C6AY33_RHILS	LVLEVAQHLGENVVR	Unambiguous	6	1		High	1	0	1	0.00158	0.0441	139	134	2.66	0	536.57	0	2	838.478	1675.95	0	0.34	14/28	14	28	K
C6AY33	UniRef100_C6AY33 ATP synthase subunit beta n=9 Tax=Rhizobium RepID=C6AY33_RHILS	LVLEVAQHLGENVVR	Unambiguous	6	1		High	1	0	1	0.000632	0.00117	158	150	2.96	0	364.39	0	3	559.321	1675.95	0	0.15	23/56	23	56	K
C6AY33	UniRef100_C6AY33 ATP synthase subunit beta n=9 Tax=Rhizobium RepID=C6AY33_RHILS	LVLEVAQHLGENVVR	Unambiguous	6	1		High	1	0	1	0.00162	0.0371	131	118	2.77	0	357.83	0	2	838.479	1675.95	0	1.14	2017-12-28	12	28	B
C6AY33	UniRef100_C6AY33 ATP synthase subunit beta n=9 Tax=Rhizobium RepID=C6AY33_RHILS	LVLEVAQHLGENVVR	Unambiguous	6	1		High	1	0	1	0	0.000581	133	118	3.07	0	408.61	0	2	838.479	1675.95	0	1.14	13/28	13	28	B
C6AY33	UniRef100_C6AY33 ATP synthase subunit beta n=9 Tax=Rhizobium RepID=C6AY33_RHILS	LVLEVAQHLGENVVR	Unambiguous	6	1		High	1	0	1	0	0.000929	146	142	3.02	0	406.81	0	2	838.478	1675.95	0	-0.02	2017-12-28	12	28	B
C6AY33	UniRef100_C6AY33 ATP synthase subunit beta n=9 Tax=Rhizobium RepID=C6AY33_RHILS	LVLEVAQHLGENVVR	Unambiguous	6	1		High	1	0	1	0.000438	0.0107	148	134	2.18	0	326.6	0	3	559.322	1675.95	0	1.02	22/56	22	56	B
C6AY33	UniRef100_C6AY33 ATP synthase subunit beta n=9 Tax=Rhizobium RepID=C6AY33_RHILS	LVLEVAQHLGENVVR	Unambiguous	6	1		High	1	0	1	0	0.000128	155	148	2.53	0	286.69	0	3	559.321	1675.95	0	0.26	19/56	19	56	B
C6AY33	UniRef100_C6AY33 ATP synthase subunit beta n=9 Tax=Rhizobium RepID=C6AY33_RHILS	LVLEVAQHLGENVVR	Unambiguous	6	1		High	1	0	1	0.000373	0.00284	461	456	2.46	0	390.68	0	2	838.479	1675.95	0	0.49	13/28	13	28	V
C6AY33	UniRef100_C6AY33 ATP synthase subunit beta n=9 Tax=Rhizobium RepID=C6AY33_RHILS	LVLEVAQHLGENVVR	Unambiguous	6	1		High	1	0	1	0.000373	0.000378	459	450	3.04	0	409.49	0	2	838.479	1675.95	0	0.49	13/28	13	28	V
C6AY33	UniRef100_C6AY33 ATP synthase subunit beta n=9 Tax=Rhizobium RepID=C6AY33_RHILS	LVLEVAQHLGENVVR	Unambiguous	6	1		High	1	0	1	0.000373	0.00956	446	445	2.73	0	587.47	0	2	838.479	1675.95	0	0.41	15/28	15	28	V
C6AY33	UniRef100_C6AY33 ATP synthase subunit beta n=9 Tax=Rhizobium RepID=C6AY33_RHILS	LVLEVAQHLGENVVR	Unambiguous	6	1		High	1	0	1	0.000373	0.0116	485	473	2.25	0	362.77	0	3	559.322	1675.95	0	0.59	22/56	22	56	V
C6AY33	UniRef100_C6AY33 ATP synthase subunit beta n=9 Tax=Rhizobium RepID=C6AY33_RHILS	LVLEVAQHLGENVVR	Unambiguous	6	1		High	1	0	1	0.000595	0.0459	131	121	2.85	0	346.61	0	2	838.479	1675.95	0	1.21	2017-12-28	12	28	GftR
C6AY33	UniRef100_C6AY33 ATP synthase subunit beta n=9 Tax=Rhizobium RepID=C6AY33_RHILS	LVLEVAQHLGENVVR	Unambiguous	6	1		High	1	0	1	0.00118	0.0745	132	120	2.82	0	422.84	0	2	838.479	1675.95	0	1.21	14/28	14	28	GftR
C6AY33	UniRef100_C6AY33 ATP synthase subunit beta n=9 Tax=Rhizobium RepID=C6AY33_RHILS	LVLEVAQHLGENVVR	Unambiguous	6	1		High	1	0	1	0.000595	0.0449	152	142	2.11	0	303.17	0	3	559.321	1675.95	0	0.37	21/56	21	56	GftR
C6AY33	UniRef100_C6AY33 ATP synthase subunit beta n=9 Tax=Rhizobium RepID=C6AY33_RHILS	LVLEVAQHLGENVVR	Unambiguous	6	1		High	1	0	1	0.000595	0.0368	151	141	2.66	0	553.49	0	3	559.322	1675.95	0	0.59	28/56	28	56	GftR
C6AY33	UniRef100_C6AY33 ATP synthase subunit beta n=9 Tax=Rhizobium RepID=C6AY33_RHILS	LVLEVAQHLGENVVR	Unambiguous	6	1		High	1	0	1	0	0.000115	139	138	2.55	0	351.27	0	2	838.478	1675.95	0	0.34	13/28	13	28	K
C6AY33	UniRef100_C6AY33 ATP synthase subunit beta n=9 Tax=Rhizobium RepID=C6AY33_RHILS	LVLEVAQHLGENVVR	Unambiguous	6	1		High	1	0	1	0	0.0025	143	136	2.69	0	393.97	0	2	838.478	1675.95	0	0.34	13/28	13	28	K
C6AY33	UniRef100_C6AY33 ATP synthase subunit beta n=9 Tax=Rhizobium RepID=C6AY33_RHILS	LVLEVAQHLGENVVR	Unambiguous	6	1		High	1	0	1	0	4.67e-06	146	131	2.45	0	241.84	0	3	559.322	1675.95	0	0.81	18/56	18	56	K
C6AY33	UniRef100_C6AY33 ATP synthase subunit beta n=9 Tax=Rhizobium RepID=C6AY33_RHILS	LVLEVAQHLGENVVR	Unambiguous	6	1		High	1	0	1	0	4.92e-08	152	141	1.88	0	401.58	0	3	559.322	1675.95	0	0.59	22/56	22	56	K
C6AY33	UniRef100_C6AY33 ATP synthase subunit beta n=9 Tax=Rhizobium RepID=C6AY33_RHILS	LVLEVAQHLGENVVR	Unambiguous	6	1		High	1	0	1	0	3.17e-06	143	139	2.75	0	510.83	0	2	838.478	1675.95	0	0.27	14/28	14	28	K
CAA05554.1	histone H3 [Pisum sativum]; Duplicate proteins: gi|19611 - [2916748 emb]	FRPGTVALR	Unambiguous	44	1		High	1	0	1	0.00529	0.123	262	270	2.17	0	474.42	0	2	508.804	1016.6	0	-0.13	2017-11-16	11	16	B
CAA05554.1	histone H3 [Pisum sativum]; Duplicate proteins: gi|19611 - [2916748 emb]	FRPGTVALR	Unambiguous	44	1		High	1	0	1	0.00933	0.165	261	273	2.18	0	524.02	0	2	508.804	1016.6	0	0.35	2017-12-16	12	16	V
CAA05554.1	histone H3 [Pisum sativum]; Duplicate proteins: gi|19611 - [2916748 emb]	FRPGTVALR	Unambiguous	44	1		High	1	0	1	0.00772	0.0614	258	272	2.31	0	632.84	0	2	508.804	1016.6	0	-0.19	13/16	13	16	GftR
CAA05554.1	histone H3 [Pisum sativum]; Duplicate proteins: gi|19611 - [2916748 emb]	FRPGTVALR	Unambiguous	44	1		High	1	0	1	0.00203	0.0401	259	268	2.32	0	553.15	0	2	508.804	1016.6	0	-0.19	2017-12-16	12	16	K
CAA05554.1	histone H3 [Pisum sativum]; Duplicate proteins: gi|19611 - [2916748 emb]	FRPGTVALR	Unambiguous	44	1		High	1	0	1	0.000459	0.0623	260	271	1.66	0	376.19	0	2	508.803	1016.6	0	-0.49	2017-11-16	11	16	B
CAA05554.1	histone H3 [Pisum sativum]; Duplicate proteins: gi|19611 - [2916748 emb]	FRPGTVALR	Unambiguous	44	1		High	1	0	1	0.0072	0.216	204	208	1.63	0	220.49	0	2	508.804	1016.6	0	1.25	2017-09-16	9	16	GftR
CAA05554.1	histone H3 [Pisum sativum]; Duplicate proteins: gi|19611 - [2916748 emb]	FRPGTVALR	Unambiguous	44	1		High	1	0	1	0.00566	0.0994	262	272	2.09	0	796.23	0	2	508.804	1016.6	0	0.05	14/16	14	16	B
CAA05554.1	histone H3 [Pisum sativum]; Duplicate proteins: gi|19611 - [2916748 emb]	FRPGTVALR	Unambiguous	44	1		High	1	0	1	0.00635	0.109	262	271	2.15	0	637.65	0	2	508.804	1016.6	0	0.05	13/16	13	16	B
CAA05554.1	histone H3 [Pisum sativum]; Duplicate proteins: gi|19611 - [2916748 emb]	FRPGTVALR	Unambiguous	44	1		High	1	0	1	0.00203	0.101	260	271	2.12	0	850.12	0	2	508.804	1016.6	0	-0.07	14/16	14	16	GftR
CAA05554.1	histone H3 [Pisum sativum]; Duplicate proteins: gi|19611 - [2916748 emb]	FRPGTVALR	Unambiguous	44	1		High	1	0	1	0.00291	0.139	260	271	2.42	0	462.17	0	2	508.804	1016.6	0	-0.07	2017-11-16	11	16	GftR
CAA05554.1	histone H3 [Pisum sativum]; Duplicate proteins: gi|19611 - [2916748 emb]	FRPGTVALR	Unambiguous	44	1		High	1	0	1	0	0.0107	256	272	2.45	0	862.2	0	2	508.804	1016.6	0	-0.07	14/16	14	16	K
CAA05554.1	histone H3 [Pisum sativum]; Duplicate proteins: gi|19611 - [2916748 emb]	FRPGTVALR	Unambiguous	44	1		High	1	0	1	0.00199	0.0238	257	269	2.22	0	441.9	0	2	508.804	1016.6	0	0.23	2017-11-16	11	16	K
CAA31967.1	histone H3 (AA 1-120) [Medicago sativa] - [829279 emb]	YRPGTVALR	Unambiguous	17	1		High	1	0	1	0.00393	0.0784	269	250	1.89	0	307.88	0	2	516.801	1032.6	0	0.08	2017-10-16	10	16	B
CAA31967.1	histone H3 (AA 1-120) [Medicago sativa] - [829279 emb]	YRPGTVALR	Unambiguous	17	1		High	1	0	1	0.000562	0.0107	266	253	2.36	0	495.42	0	2	516.801	1032.6	0	0.08	2017-12-16	12	16	B
CAA31967.1	histone H3 (AA 1-120) [Medicago sativa] - [829279 emb]	YRPGTVALR	Unambiguous	17	1		High	1	0	1	0	0.00505	272	254	1.93	0	264.64	0	2	516.801	1032.59	0	-0.03	2017-09-16	9	16	B
CAA31967.1	histone H3 (AA 1-120) [Medicago sativa] - [829279 emb]	YRPGTVALR	Unambiguous	17	1		High	1	0	1	0.00249	0.063	270	251	2.08	0	377.84	0	2	516.801	1032.59	0	-0.03	2017-11-16	11	16	V
CAA31967.1	histone H3 (AA 1-120) [Medicago sativa] - [829279 emb]	YRPGTVALR	Unambiguous	17	1		High	1	0	1	0.00334	0.0782	270	252	2.27	0	377.78	0	2	516.801	1032.59	0	-0.03	2017-11-16	11	16	V
CAA31967.1	histone H3 (AA 1-120) [Medicago sativa] - [829279 emb]	YRPGTVALR	Unambiguous	17	1		High	1	0	1	0.00222	0.0561	273	258	2.32	0	629.87	0	2	516.801	1032.6	0	0.2	13/16	13	16	V
CAA31967.1	histone H3 (AA 1-120) [Medicago sativa] - [829279 emb]	YRPGTVALR	Unambiguous	17	1		High	1	0	1	0.00331	0.0223	268	251	2	0	296.3	0	2	516.801	1032.59	0	-0.03	2017-10-16	10	16	GftR
CAA31967.1	histone H3 (AA 1-120) [Medicago sativa] - [829279 emb]	YRPGTVALR	Unambiguous	17	1		High	1	0	1	0.00331	0.02	273	254	2.41	0	517.33	0	2	516.801	1032.59	0	-0.03	2017-12-16	12	16	GftR
CAA31967.1	histone H3 (AA 1-120) [Medicago sativa] - [829279 emb]	YRPGTVALR	Unambiguous	17	1		High	1	0	1	0	0.0111	268	251	2.19	0	490.81	0	2	516.801	1032.6	0	0.08	2017-12-16	12	16	K
CAA31967.1	histone H3 (AA 1-120) [Medicago sativa] - [829279 emb]	YRPGTVALR	Unambiguous	17	1		High	1	0	1	0.00337	0.0692	264	251	1.63	0	408.22	0	2	516.801	1032.59	0	-0.15	2017-12-16	12	16	K
CAA31967.1	histone H3 (AA 1-120) [Medicago sativa] - [829279 emb]	YRPGTVALR	Unambiguous	17	1		High	1	0	1	0.000459	0.0318	264	249	2.01	0	351.47	0	2	516.801	1032.6	0	0.08	2017-11-16	11	16	B
CAA31967.1	histone H3 (AA 1-120) [Medicago sativa] - [829279 emb]	YRPGTVALR	Unambiguous	17	1		High	1	0	1	0.000997	0.0291	272	256	2.16	0	523.06	0	2	516.801	1032.6	0	0.2	2017-12-16	12	16	V
CAA31967.1	histone H3 (AA 1-120) [Medicago sativa] - [829279 emb]	YRPGTVALR	Unambiguous	17	1		High	1	0	1	0.000997	0.0146	262	247	2.09	0	311.72	0	2	516.801	1032.6	0	0.2	2017-11-16	11	16	V
CAA31967.1	histone H3 (AA 1-120) [Medicago sativa] - [829279 emb]	YRPGTVALR	Unambiguous	17	1		High	1	0	1	0.00408	0.177	274	254	1.75	0	468.26	0	2	516.801	1032.6	0	0.44	2017-11-16	11	16	GftR
CAA31967.1	histone H3 (AA 1-120) [Medicago sativa] - [829279 emb]	YRPGTVALR	Unambiguous	17	1		High	1	0	1	0.0035	0.0687	269	258	2.2	0	430.95	0	2	516.801	1032.6	0	0.2	2017-11-16	11	16	K
CAA31967.1	histone H3 (AA 1-120) [Medicago sativa] - [829279 emb]	YRPGTVALR	Unambiguous	17	1		High	1	0	1	0.0037	0.0931	260	247	2.03	0	300.79	0	2	516.801	1032.6	0	0.2	2017-10-16	10	16	K
CAA31967.1	histone H3 (AA 1-120) [Medicago sativa] - [829279 emb]	YRPGTVALR	Unambiguous	17	1		High	1	0	1	0.00635	0.106	270	255	1.78	0	380.89	0	2	516.801	1032.6	0	0.56	2017-11-16	11	16	B
CAA31967.1	histone H3 (AA 1-120) [Medicago sativa] - [829279 emb]	YRPGTVALR	Unambiguous	17	1		High	1	0	1	0.000438	0.0123	270	256	2.46	0	475.96	0	2	516.801	1032.59	0	-0.03	2017-12-16	12	16	B
CAA31967.1	histone H3 (AA 1-120) [Medicago sativa] - [829279 emb]	YRPGTVALR	Unambiguous	17	1		High	1	0	1	0.00614	0.239	271	257	2.18	0	555.96	0	2	516.801	1032.6	0	0.08	2017-12-16	12	16	GftR
CAA31967.1	histone H3 (AA 1-120) [Medicago sativa] - [829279 emb]	YRPGTVALR	Unambiguous	17	1		High	1	0	1	0.00418	0.171	269	250	2.07	0	481.11	0	2	516.801	1032.59	0	-0.03	2017-12-16	12	16	GftR
CAA31967.1	histone H3 (AA 1-120) [Medicago sativa] - [829279 emb]	YRPGTVALR	Unambiguous	17	1		High	1	0	1	0.000531	0.0155	269	253	2.28	0	546.68	0	2	516.801	1032.59	0	-0.15	2017-12-16	12	16	K
CAB65281.1	L3 Ribosomal protein [Medicago sativa subsp. x varia] - [6688812 emb]	HGSLGFLPR	Unambiguous	11	1		High	1	0	1	0	0.00196	141	161	1.66	0	288.74	0	2	492.275	983.542	0	-0.38	2017-11-16	11	16	B
CAB65281.1	L3 Ribosomal protein [Medicago sativa subsp. x varia] - [6688812 emb]	HGSLGFLPR	Unambiguous	11	1		High	1	0	1	0	8.47e-05	164	187	2.26	0	434.35	0	2	492.275	983.542	0	-0.32	13/16	13	16	B
CAB65281.1	L3 Ribosomal protein [Medicago sativa subsp. x varia] - [6688812 emb]	LALEDIK	Unambiguous	5	1		High	1	0	1	0.0053	0.104	461	474	1.72	0	389.36	0	2	401.239	801.471	0	-0.49	2017-09-12	9	12	V
CAB65281.1	L3 Ribosomal protein [Medicago sativa subsp. x varia] - [6688812 emb]	HGSLGFLPR	Unambiguous	11	1		High	1	0	1	0.000374	0.00627	149	165	2.17	0	410.16	0	2	492.275	983.542	0	-0.01	2017-12-16	12	16	V
CAB65281.1	L3 Ribosomal protein [Medicago sativa subsp. x varia] - [6688812 emb]	HGSLGFLPR	Unambiguous	11	1		High	1	0	1	0.000374	0.00547	142	158	2.54	0	399.57	0	2	492.275	983.542	0	0.24	2017-12-16	12	16	V
CAB65281.1	L3 Ribosomal protein [Medicago sativa subsp. x varia] - [6688812 emb]	HGSLGFLPR	Unambiguous	11	1		High	1	0	1	0.00331	0.0199	150	170	1.97	0	348.46	0	2	492.275	983.542	0	-0.38	2017-12-16	12	16	GftR
CAB65281.1	L3 Ribosomal protein [Medicago sativa subsp. x varia] - [6688812 emb]	HGSLGFLPR	Unambiguous	11	1		High	1	0	1	0.00481	0.027	154	175	1.86	0	332.65	0	2	492.275	983.542	0	0.24	2017-12-16	12	16	GftR
CAB65281.1	L3 Ribosomal protein [Medicago sativa subsp. x varia] - [6688812 emb]	VLAHTQIR	Unambiguous	11	1		High	1	0	1	0.0025	0.0506	98	98	1.65	0	322.66	0	2	469.282	937.558	0	-0.22	2017-11-14	11	14	K
CAB65281.1	L3 Ribosomal protein [Medicago sativa subsp. x varia] - [6688812 emb]	HGSLGFLPR	Unambiguous	11	1		High	1	0	1	0	0.0173	158	181	1.7	0	301.86	0	2	492.275	983.542	0	-0.2	2017-11-16	11	16	K
CAB65281.1	L3 Ribosomal protein [Medicago sativa subsp. x varia] - [6688812 emb]	HGSLGFLPR	Unambiguous	11	1		High	1	0	1	0	0.00609	162	187	1.64	0	276.58	0	2	492.275	983.542	0	-0.2	2017-11-16	11	16	B
CAB65281.1	L3 Ribosomal protein [Medicago sativa subsp. x varia] - [6688812 emb]	HGSLGFLPR	Unambiguous	11	1		High	1	0	1	0.000459	0.0568	160	179	1.59	0	335.88	0	2	492.275	983.542	0	0.18	2017-12-16	12	16	B
CAB65281.1	L3 Ribosomal protein [Medicago sativa subsp. x varia] - [6688812 emb]	HGSLGFLPR	Unambiguous	11	1		High	1	0	1	0	0.00242	138	165	2.23	0	396.54	0	2	492.274	983.541	0	-1.13	2017-12-16	12	16	V
CAB65281.1	L3 Ribosomal protein [Medicago sativa subsp. x varia] - [6688812 emb]	HGSLGFLPR	Unambiguous	11	1		High	1	0	1	0.000521	0.00242	129	151	2.2	0	400.69	0	2	492.274	983.541	0	-1.13	2017-12-16	12	16	V
CAB65281.1	L3 Ribosomal protein [Medicago sativa subsp. x varia] - [6688812 emb]	DITPmGGFPHYGIVK	Unambiguous	7	1	M5(Oxidation)	High	1	0	1	0.0046	0.0581	267	280	2.08	0	202.15	0	2	824.414	1647.82	0	0.8	13/28	13	28	V
CAB65281.1	L3 Ribosomal protein [Medicago sativa subsp. x varia] - [6688812 emb]	HGSLGFLPR	Unambiguous	11	1		High	1	0	1	0.00164	0.139	136	158	1.87	0	366.91	0	2	492.275	983.542	0	-0.38	2017-12-16	12	16	GftR
CAB65281.1	L3 Ribosomal protein [Medicago sativa subsp. x varia] - [6688812 emb]	HGSLGFLPR	Unambiguous	11	1		High	1	0	1	0.000556	0.0978	137	161	2.29	0	473.53	0	2	492.275	983.542	0	-0.38	2017-12-16	12	16	GftR
CAB65281.1	L3 Ribosomal protein [Medicago sativa subsp. x varia] - [6688812 emb]	HGSLGFLPR	Unambiguous	11	1		High	1	0	1	0	0.00159	160	180	2.31	0	456.68	0	2	492.275	983.542	0	0.11	13/16	13	16	B
CAB65281.1	L3 Ribosomal protein [Medicago sativa subsp. x varia] - [6688812 emb]	HGSLGFLPR	Unambiguous	11	1		High	1	0	1	0	0.000944	152	172	1.94	0	396.45	0	2	492.275	983.542	0	0.18	13/16	13	16	B
CAB65281.1	L3 Ribosomal protein [Medicago sativa subsp. x varia] - [6688812 emb]	HGSLGFLPR	Unambiguous	11	1		High	1	0	1	0.000373	3.8e-05	438	457	2.4	0	483.34	0	2	492.275	983.542	0	-0.13	13/16	13	16	V
CAB65281.1	L3 Ribosomal protein [Medicago sativa subsp. x varia] - [6688812 emb]	HGSLGFLPR	Unambiguous	11	1		High	1	0	1	0.000373	1.84e-05	483	506	2.52	0	407.42	0	2	492.275	983.542	0	-0.13	2017-12-16	12	16	V
CAB65281.1	L3 Ribosomal protein [Medicago sativa subsp. x varia] - [6688812 emb]	HGSLGFLPR	Unambiguous	11	1		High	1	0	1	0.00291	0.133	154	174	2	0	498.56	0	2	492.275	983.542	0	-0.2	13/16	13	16	GftR
CAB65281.1	L3 Ribosomal protein [Medicago sativa subsp. x varia] - [6688812 emb]	HGSLGFLPR	Unambiguous	11	1		High	1	0	1	0.00203	0.105	160	178	1.89	0	424.95	0	2	492.275	983.542	0	0.11	13/16	13	16	GftR
CAB65281.1	L3 Ribosomal protein [Medicago sativa subsp. x varia] - [6688812 emb]	VLAHTQIR	Unambiguous	11	1		High	1	0	1	0.00295	0.0594	106	104	1.54	0	334.77	0	2	469.282	937.557	0	-0.61	2017-11-14	11	14	K
CAB65281.1	L3 Ribosomal protein [Medicago sativa subsp. x varia] - [6688812 emb]	HGSLGFLPR	Unambiguous	11	1		High	1	0	1	0	0.00512	140	158	1.76	0	392.48	0	2	492.274	983.541	0	-0.69	2017-12-16	12	16	K
CAR80445.1	unnamed protein product [Glycine max] - [206981201 emb]|unnamed protein product [Glycine max]; Duplicate proteins: Glyma20g33320.1| - [206981201 emb]	AmGImNSFINDIFEKLAQESSR	Unambiguous	84	1	M2(Oxidation); M5(Oxidation)	High	1	0	1	0	5.11e-09	248	238	2.72	0	450.9	1	3	845.074	2533.21	0	0.94	21/84	21	84	B
CAR80445.1	unnamed protein product [Glycine max] - [206981201 emb]|unnamed protein product [Glycine max]; Duplicate proteins: Glyma20g33320.1| - [206981201 emb]	AmGImNSFINDIFEKLAQESSR	Unambiguous	84	1	M2(Oxidation); M5(Oxidation)	High	1	0	1	0	1.21e-15	252	240	3.17	0	507.41	1	3	845.074	2533.21	0	0.94	24/84	24	84	B
CAR80445.1	unnamed protein product [Glycine max] - [206981201 emb]|unnamed protein product [Glycine max]; Duplicate proteins: Glyma20g33320.1| - [206981201 emb]	AmGImNSFINDIFEKLAQESSR	Unambiguous	84	1	M2(Oxidation); M5(Oxidation)	High	1	0	1	0	2.84e-08	251	240	3.01	0	412.25	1	3	845.074	2533.21	0	0.94	22/84	22	84	B
CAR80445.1	unnamed protein product [Glycine max] - [206981201 emb]|unnamed protein product [Glycine max]; Duplicate proteins: Glyma20g33320.1| - [206981201 emb]	AmGImNSFINDIFEKLAQESSR	Unambiguous	84	1	M2(Oxidation); M5(Oxidation)	High	1	0	1	0	2.66e-10	251	238	3.84	0	544.5	1	3	845.074	2533.21	0	0.94	25/84	25	84	B
CAR80445.1	unnamed protein product [Glycine max] - [206981201 emb]|unnamed protein product [Glycine max]; Duplicate proteins: Glyma20g33320.1| - [206981201 emb]	AmGImNSFINDIFEKLAQESSR	Unambiguous	84	1	M2(Oxidation); M5(Oxidation)	High	1	0	1	0	0.000132	237	239	2.93	0	370.65	1	3	845.072	2533.2	0	-1.52	21/84	21	84	V
CAR80445.1	unnamed protein product [Glycine max] - [206981201 emb]|unnamed protein product [Glycine max]; Duplicate proteins: Glyma20g33320.1| - [206981201 emb]	AmGImNSFINDIFEKLAQESSR	Unambiguous	84	1	M2(Oxidation); M5(Oxidation)	High	1	0	1	0	0.000223	237	240	3.38	0	413.96	1	3	845.072	2533.2	0	-1.52	22/84	22	84	V
CAR80445.1	unnamed protein product [Glycine max] - [206981201 emb]|unnamed protein product [Glycine max]; Duplicate proteins: Glyma20g33320.1| - [206981201 emb]	AmGImNSFINDIFEKLAQESSR	Unambiguous	84	1	M2(Oxidation); M5(Oxidation)	High	1	0	1	0	5.07e-05	236	240	3.39	0	864.15	1	3	845.072	2533.2	0	-1.52	28/84	28	84	V
CAR80445.1	unnamed protein product [Glycine max] - [206981201 emb]|unnamed protein product [Glycine max]; Duplicate proteins: Glyma20g33320.1| - [206981201 emb]	AmGImNSFINDIFEKLAQESSR	Unambiguous	84	1	M2(Oxidation); M5(Oxidation)	High	1	0	1	0	0.000307	254	250	3.01	0	651	1	3	845.074	2533.21	0	0.43	25/84	25	84	V
CAR80445.1	unnamed protein product [Glycine max] - [206981201 emb]|unnamed protein product [Glycine max]; Duplicate proteins: Glyma20g33320.1| - [206981201 emb]	AmGImNSFINDIFEKLAQESSR	Unambiguous	84	1	M2(Oxidation); M5(Oxidation)	High	1	0	1	0	5.25e-06	250	245	2.86	0	617.39	1	3	845.074	2533.21	0	0.29	25/84	25	84	GftR
CAR80445.1	unnamed protein product [Glycine max] - [206981201 emb]|unnamed protein product [Glycine max]; Duplicate proteins: Glyma20g33320.1| - [206981201 emb]	AmGImNSFINDIFEKLAQESSR	Unambiguous	84	1	M2(Oxidation); M5(Oxidation)	High	1	0	1	0	1.24e-12	248	247	3.97	0	518.42	1	3	845.074	2533.21	0	0.29	24/84	24	84	GftR
CAR80445.1	unnamed protein product [Glycine max] - [206981201 emb]|unnamed protein product [Glycine max]; Duplicate proteins: Glyma20g33320.1| - [206981201 emb]	AmGImNSFINDIFEKLAQESSR	Unambiguous	84	1	M2(Oxidation); M5(Oxidation)	High	1	0	1	0	2.29e-06	252	241	2.7	0	464.39	1	3	845.074	2533.21	0	0.94	19/84	19	84	GftR
CAR80445.1	unnamed protein product [Glycine max] - [206981201 emb]|unnamed protein product [Glycine max]; Duplicate proteins: Glyma20g33320.1| - [206981201 emb]	AmGImNSFINDIFEKLAQESSR	Unambiguous	84	1	M2(Oxidation); M5(Oxidation)	High	1	0	1	0	2.14e-09	252	241	3.18	0	415.07	1	3	845.074	2533.21	0	0.94	22/84	22	84	GftR
CAR80445.1	unnamed protein product [Glycine max] - [206981201 emb]|unnamed protein product [Glycine max]; Duplicate proteins: Glyma20g33320.1| - [206981201 emb]	AmGImNSFINDIFEKLAQESSR	Unambiguous	84	1	M2(Oxidation); M5(Oxidation)	High	1	0	1	0	0.0017	241	240	2.14	0	234.33	1	3	845.073	2533.2	0	-0.87	17/84	17	84	K
CAR80445.1	unnamed protein product [Glycine max] - [206981201 emb]|unnamed protein product [Glycine max]; Duplicate proteins: Glyma20g33320.1| - [206981201 emb]	AmGImNSFINDIFEKLAQESSR	Unambiguous	84	1	M2(Oxidation); M5(Oxidation)	High	1	0	1	0	5.78e-05	241	240	2.4	0	333.21	1	3	845.073	2533.2	0	-0.87	19/84	19	84	K
CAR80445.1	unnamed protein product [Glycine max] - [206981201 emb]|unnamed protein product [Glycine max]; Duplicate proteins: Glyma20g33320.1| - [206981201 emb]	AmGImNSFINDIFEKLAQESSR	Unambiguous	84	1	M2(Oxidation); M5(Oxidation)	High	1	0	1	0	0.00251	250	247	3.35	0	337.38	1	3	845.074	2533.21	0	0.36	20/84	20	84	K
CAR80445.1	unnamed protein product [Glycine max] - [206981201 emb]|unnamed protein product [Glycine max]; Duplicate proteins: Glyma20g33320.1| - [206981201 emb]	AmGImNSFINDIFEKLAQESSR	Unambiguous	84	1	M2(Oxidation); M5(Oxidation)	High	1	0	1	0	0.000128	245	244	3.6	0	544.81	1	3	845.073	2533.21	0	-0.14	24/84	24	84	B
CAR80445.1	unnamed protein product [Glycine max] - [206981201 emb]|unnamed protein product [Glycine max]; Duplicate proteins: Glyma20g33320.1| - [206981201 emb]	AmGImNSFINDIFEKLAQESSR	Unambiguous	84	1	M2(Oxidation); M5(Oxidation)	High	1	0	1	0	0.000104	244	243	3.01	0	290.86	1	3	845.073	2533.21	0	-0.14	20/84	20	84	B
CAR80445.1	unnamed protein product [Glycine max] - [206981201 emb]|unnamed protein product [Glycine max]; Duplicate proteins: Glyma20g33320.1| - [206981201 emb]	AmGImNSFINDIFEKLAQESSR	Unambiguous	84	1	M2(Oxidation); M5(Oxidation)	High	1	0	1	0	0.00584	249	249	2.47	0	523.27	1	3	845.074	2533.21	0	0.14	23/84	23	84	B
CAR80445.1	unnamed protein product [Glycine max] - [206981201 emb]|unnamed protein product [Glycine max]; Duplicate proteins: Glyma20g33320.1| - [206981201 emb]	AmGImNSFINDIFEKLAQESSR	Unambiguous	84	1	M2(Oxidation); M5(Oxidation)	High	1	0	1	0	4.47e-06	249	237	3.7	0	462.95	1	3	845.074	2533.21	0	0.87	22/84	22	84	B
CAR80445.1	unnamed protein product [Glycine max] - [206981201 emb]|unnamed protein product [Glycine max]; Duplicate proteins: Glyma20g33320.1| - [206981201 emb]	AmGImNSFINDIFEKLAQESSR	Unambiguous	84	1	M2(Oxidation); M5(Oxidation)	High	1	0	1	0.000459	0.0453	249	236	2.22	0	208.17	1	3	845.074	2533.21	0	0.87	15/84	15	84	B
CAR80445.1	unnamed protein product [Glycine max] - [206981201 emb]|unnamed protein product [Glycine max]; Duplicate proteins: Glyma20g33320.1| - [206981201 emb]	AmGImNSFINDIFEKLAQESSR	Unambiguous	84	1	M2(Oxidation); M5(Oxidation)	High	1	0	1	0.000459	0.0361	276	251	1.99	0	213.21	1	3	845.076	2533.21	0	2.46	16/84	16	84	B
CAR80445.1	unnamed protein product [Glycine max] - [206981201 emb]|unnamed protein product [Glycine max]; Duplicate proteins: Glyma20g33320.1| - [206981201 emb]	AmGImNSFINDIFEKLAQESSR	Unambiguous	84	1	M2(Oxidation); M5(Oxidation)	High	1	0	1	0	1.27e-05	237	240	2.37	0	247.7	1	3	845.072	2533.2	0	-1.37	18/84	18	84	V
CAR80445.1	unnamed protein product [Glycine max] - [206981201 emb]|unnamed protein product [Glycine max]; Duplicate proteins: Glyma20g33320.1| - [206981201 emb]	AmGImNSFINDIFEKLAQESSR	Unambiguous	84	1	M2(Oxidation); M5(Oxidation)	High	1	0	1	0	8.27e-09	236	239	2.98	0	311.57	1	3	845.072	2533.2	0	-1.37	19/84	19	84	V
CAR80445.1	unnamed protein product [Glycine max] - [206981201 emb]|unnamed protein product [Glycine max]; Duplicate proteins: Glyma20g33320.1| - [206981201 emb]	AmGImNSFINDIFEKLAQESSR	Unambiguous	84	1	M2(Oxidation); M5(Oxidation)	High	1	0	1	0	0.00242	235	241	2.6	0	242.89	1	3	845.072	2533.2	0	-1.37	18/84	18	84	V
CAR80445.1	unnamed protein product [Glycine max] - [206981201 emb]|unnamed protein product [Glycine max]; Duplicate proteins: Glyma20g33320.1| - [206981201 emb]	AmGImNSFINDIFEKLAQESSR	Unambiguous	84	1	M2(Oxidation); M5(Oxidation)	High	1	0	1	0	6.23e-05	253	246	2.76	0	323.28	1	3	845.075	2533.21	0	1.37	19/84	19	84	V
CAR80445.1	unnamed protein product [Glycine max] - [206981201 emb]|unnamed protein product [Glycine max]; Duplicate proteins: Glyma20g33320.1| - [206981201 emb]	AmGImNSFINDIFEKLAQESSR	Unambiguous	84	1	M2(Oxidation); M5(Oxidation)	High	1	0	1	0	0.00469	266	250	3.67	0	591.5	1	3	845.075	2533.21	0	1.95	26/84	26	84	GftR
CAR80445.1	unnamed protein product [Glycine max] - [206981201 emb]|unnamed protein product [Glycine max]; Duplicate proteins: Glyma20g33320.1| - [206981201 emb]	AmGImNSFINDIFEKLAQESSR	Unambiguous	84	1	M2(Oxidation); M5(Oxidation)	High	1	0	1	0	0.015	270	249	3.06	0	470.91	1	3	845.075	2533.21	0	1.95	24/84	24	84	GftR
CAR80445.1	unnamed protein product [Glycine max] - [206981201 emb]|unnamed protein product [Glycine max]; Duplicate proteins: Glyma20g33320.1| - [206981201 emb]	AmGImNSFINDIFEKLAQESSR	Unambiguous	84	1	M2(Oxidation); M5(Oxidation)	High	1	0	1	0	0.0102	258	246	3.08	0	433.69	1	3	845.074	2533.21	0	1.01	24/84	24	84	GftR
CAR80445.1	unnamed protein product [Glycine max] - [206981201 emb]|unnamed protein product [Glycine max]; Duplicate proteins: Glyma20g33320.1| - [206981201 emb]	AmGImNSFINDIFEKLAQESSR	Unambiguous	84	1	M2(Oxidation); M5(Oxidation)	High	1	0	1	0	0.0142	258	247	3.34	0	420.02	1	3	845.074	2533.21	0	1.01	22/84	22	84	GftR
CAR80445.1	unnamed protein product [Glycine max] - [206981201 emb]|unnamed protein product [Glycine max]; Duplicate proteins: Glyma20g33320.1| - [206981201 emb]	AmGImNSFINDIFEKLAQESSR	Unambiguous	84	1	M2(Oxidation); M5(Oxidation)	High	1	0	1	0	0.000606	253	250	3.62	0	426.26	1	3	845.074	2533.21	0	0.43	23/84	23	84	K
CAR80445.1	unnamed protein product [Glycine max] - [206981201 emb]|unnamed protein product [Glycine max]; Duplicate proteins: Glyma20g33320.1| - [206981201 emb]	AmGImNSFINDIFEKLAQESSR	Unambiguous	84	1	M2(Oxidation); M5(Oxidation)	High	1	0	1	0.000632	0.00465	254	249	2.81	0	291.11	1	3	845.074	2533.21	0	0.43	19/84	19	84	K
CAR80445.1	unnamed protein product [Glycine max] - [206981201 emb]|unnamed protein product [Glycine max]; Duplicate proteins: Glyma20g33320.1| - [206981201 emb]	AmGImNSFINDIFEKLAQESSR	Unambiguous	84	1	M2(Oxidation); M5(Oxidation)	High	1	0	1	0.000632	0.00617	254	248	2.6	0	369.17	1	3	845.074	2533.21	0	0.43	20/84	20	84	K
CAR80445.1	unnamed protein product [Glycine max] - [206981201 emb]|unnamed protein product [Glycine max]; Duplicate proteins: Glyma20g33320.1| - [206981201 emb]	AmGImNSFINDIFEKLAQESSR	Unambiguous	84	1	M2(Oxidation); M5(Oxidation)	High	1	0	1	0	6.69e-05	249	248	3.42	0	523.43	1	3	845.074	2533.21	0	0.14	23/84	23	84	B
CAR80445.1	unnamed protein product [Glycine max] - [206981201 emb]|unnamed protein product [Glycine max]; Duplicate proteins: Glyma20g33320.1| - [206981201 emb]	AmGImNSFINDIFEKLAQESSR	Unambiguous	84	1	M2(Oxidation); M5(Oxidation)	High	1	0	1	0	2.92e-06	250	249	3.16	0	410.47	1	3	845.074	2533.21	0	0.14	22/84	22	84	B
CAR80445.1	unnamed protein product [Glycine max] - [206981201 emb]|unnamed protein product [Glycine max]; Duplicate proteins: Glyma20g33320.1| - [206981201 emb]	AmGImNSFINDIFEKLAQESSR	Unambiguous	84	1	M2(Oxidation); M5(Oxidation)	High	1	0	1	0	1.03e-05	249	247	3.91	0	376.05	1	3	845.074	2533.21	0	0.14	22/84	22	84	B
CAR80445.1	unnamed protein product [Glycine max] - [206981201 emb]|unnamed protein product [Glycine max]; Duplicate proteins: Glyma20g33320.1| - [206981201 emb]	AmGImNSFINDIFEKLAQESSR	Unambiguous	84	1	M2(Oxidation); M5(Oxidation)	High	1	0	1	0	1.61e-05	244	241	3.74	0	579.3	1	3	845.073	2533.21	0	-0.14	25/84	25	84	B
CAR80445.1	unnamed protein product [Glycine max] - [206981201 emb]|unnamed protein product [Glycine max]; Duplicate proteins: Glyma20g33320.1| - [206981201 emb]	AmGImNSFINDIFEKLAQESSR	Unambiguous	84	1	M2(Oxidation); M5(Oxidation)	High	1	0	1	0.000373	1.05e-08	709	745	3.39	0	749.76	1	3	845.073	2533.21	0	-0.29	26/84	26	84	V
CAR80445.1	unnamed protein product [Glycine max] - [206981201 emb]|unnamed protein product [Glycine max]; Duplicate proteins: Glyma20g33320.1| - [206981201 emb]	AmGImNSFINDIFEKLAQESSR	Unambiguous	84	1	M2(Oxidation); M5(Oxidation)	High	1	0	1	0	2.74e-09	707	743	2.81	0	386.58	1	3	845.073	2533.21	0	-0.29	22/84	22	84	V
CAR80445.1	unnamed protein product [Glycine max] - [206981201 emb]|unnamed protein product [Glycine max]; Duplicate proteins: Glyma20g33320.1| - [206981201 emb]	AmGImNSFINDIFEKLAQESSR	Unambiguous	84	1	M2(Oxidation); M5(Oxidation)	High	1	0	1	0	3.63e-14	705	743	4.71	0	555.69	1	3	845.073	2533.21	0	-0.29	25/84	25	84	V
CAR80445.1	unnamed protein product [Glycine max] - [206981201 emb]|unnamed protein product [Glycine max]; Duplicate proteins: Glyma20g33320.1| - [206981201 emb]	AmGImNSFINDIFEKLAQESSR	Unambiguous	84	1	M2(Oxidation); M5(Oxidation)	High	1	0	1	0	2.35e-09	703	742	3.86	0	519.44	1	3	845.073	2533.21	0	-0.29	24/84	24	84	V
CAR80445.1	unnamed protein product [Glycine max] - [206981201 emb]|unnamed protein product [Glycine max]; Duplicate proteins: Glyma20g33320.1| - [206981201 emb]	AmGImNSFINDIFEKLAQESSR	Unambiguous	84	1	M2(Oxidation); M5(Oxidation)	High	1	0	1	0.000595	0.0105	251	240	3.24	0	388.53	1	3	845.074	2533.21	0	0.94	21/84	21	84	GftR
CAR80445.1	unnamed protein product [Glycine max] - [206981201 emb]|unnamed protein product [Glycine max]; Duplicate proteins: Glyma20g33320.1| - [206981201 emb]	AmGImNSFINDIFEKLAQESSR	Unambiguous	84	1	M2(Oxidation); M5(Oxidation)	High	1	0	1	0.000595	0.00494	252	241	3.85	0	546.16	1	3	845.074	2533.21	0	0.94	23/84	23	84	GftR
CAR80445.1	unnamed protein product [Glycine max] - [206981201 emb]|unnamed protein product [Glycine max]; Duplicate proteins: Glyma20g33320.1| - [206981201 emb]	AmGImNSFINDIFEKLAQESSR	Unambiguous	84	1	M2(Oxidation); M5(Oxidation)	High	1	0	1	0.000595	0.00773	250	245	3.43	0	218.87	1	3	845.074	2533.21	0	0.29	17/84	17	84	GftR
CAR80445.1	unnamed protein product [Glycine max] - [206981201 emb]|unnamed protein product [Glycine max]; Duplicate proteins: Glyma20g33320.1| - [206981201 emb]	AmGImNSFINDIFEKLAQESSR	Unambiguous	84	1	M2(Oxidation); M5(Oxidation)	High	1	0	1	0.000595	0.018	250	247	3.36	0	534.64	1	3	845.074	2533.21	0	0.29	24/84	24	84	GftR
CAR80445.1	unnamed protein product [Glycine max] - [206981201 emb]|unnamed protein product [Glycine max]; Duplicate proteins: Glyma20g33320.1| - [206981201 emb]	AmGImNSFINDIFEKLAQESSR	Unambiguous	84	1	M2(Oxidation); M5(Oxidation)	High	1	0	1	0	7.93e-06	257	249	2.25	0	279.4	1	3	845.075	2533.21	0	1.74	18/84	18	84	K
CAR80445.1	unnamed protein product [Glycine max] - [206981201 emb]|unnamed protein product [Glycine max]; Duplicate proteins: Glyma20g33320.1| - [206981201 emb]	AmGImNSFINDIFEKLAQESSR	Unambiguous	84	1	M2(Oxidation); M5(Oxidation)	High	1	0	1	0	2.15e-11	254	248	3.03	0	312.94	1	3	845.075	2533.21	0	1.74	21/84	21	84	K
CAR80445.1	unnamed protein product [Glycine max] - [206981201 emb]|unnamed protein product [Glycine max]; Duplicate proteins: Glyma20g33320.1| - [206981201 emb]	AmGImNSFINDIFEKLAQESSR	Unambiguous	84	1	M2(Oxidation); M5(Oxidation)	High	1	0	1	0	1.48e-09	274	245	3.66	0	540.67	1	3	845.076	2533.21	0	2.24	23/84	23	84	K
CBC48620.1	unnamed protein product [Glycine max]; Duplicate proteins: gi|257691620,gi|257653409,gi|257316508,gi|257287878,gi|257287600,gi|219981869,gi|219922071,gi|219785413,gi|219783268,gi|219756927,gi|219754505 - [257696578 emb]	IKNEIDPSLTFR	Unambiguous	3	1		High	1	0	1	0	0.0125	298	307	2.69	0	517	1	3	478.266	1432.78	0	1.89	20/44	20	44	K
CBC48620.1	unnamed protein product [Glycine max]; Duplicate proteins: gi|257691620,gi|257653409,gi|257316508,gi|257287878,gi|257287600,gi|219981869,gi|219922071,gi|219785413,gi|219783268,gi|219756927,gi|219754505 - [257696578 emb]	NEIDPSLTFR	Unambiguous	3	1		High	1	0	1	0	0.00957	315	322	1.94	0	513.72	0	2	596.304	1191.6	0	0.74	2017-11-18	11	18	K
CBC48620.1	unnamed protein product [Glycine max]; Duplicate proteins: gi|257691620,gi|257653409,gi|257316508,gi|257287878,gi|257287600,gi|219981869,gi|219922071,gi|219785413,gi|219783268,gi|219756927,gi|219754505 - [257696578 emb]	NEIDPSLTFR	Unambiguous	3	1		High	1	0	1	0	0.00999	322	330	1.87	0	600.97	0	2	596.304	1191.6	0	0.74	2017-12-18	12	18	K
CBC48620.1	unnamed protein product [Glycine max]; Duplicate proteins: gi|257691620,gi|257653409,gi|257316508,gi|257287878,gi|257287600,gi|219981869,gi|219922071,gi|219785413,gi|219783268,gi|219756927,gi|219754505 - [257696578 emb]	NEIDPSLTFR	Unambiguous	3	1		High	1	0	1	0.00109	0.0259	352	370	2.19	0	460.47	0	2	596.303	1191.6	0	-1.2	2017-11-18	11	18	K
CBC51159.1	unnamed protein product [Glycine max]; Duplicate proteins: gi|257708026,gi|257672149,gi|255630786,gi|219928446,gi|219728640 - [257741390 emb]	HLQLAIR	Unambiguous	13	1		High	1	0	1	0.00204	0.0291	45	55	1.93	0	564.84	0	2	425.767	850.526	0	0.1	2017-11-12	11	12	B
CBC51159.1	unnamed protein product [Glycine max]; Duplicate proteins: gi|257708026,gi|257672149,gi|255630786,gi|219928446,gi|219728640 - [257741390 emb]	HLQLAIR	Unambiguous	13	1		High	1	0	1	0.007	0.11	47	57	1.87	0	666.94	0	2	425.766	850.526	0	-0.12	2017-11-12	11	12	K
CBC51159.1	unnamed protein product [Glycine max]; Duplicate proteins: gi|257708026,gi|257672149,gi|255630786,gi|219928446,gi|219728640 - [257741390 emb]	HLQLAIR	Unambiguous	13	1		High	1	0	1	0.0072	0.11	45	57	1.8	0	454.51	0	2	425.766	850.525	0	-0.4	2017-10-12	10	12	B
CBC51159.1	unnamed protein product [Glycine max]; Duplicate proteins: gi|257708026,gi|257672149,gi|255630786,gi|219928446,gi|219728640 - [257741390 emb]	GTIAGGGVIPHIHK	Unambiguous	14	1		High	1	0	1	0.000459	0.0497	151	149	2.19	0	286.51	0	2	678.892	1356.78	0	2.07	2017-10-26	10	26	B
CBC51159.1	unnamed protein product [Glycine max]; Duplicate proteins: gi|257708026,gi|257672149,gi|255630786,gi|219928446,gi|219728640 - [257741390 emb]	HLQLAIR	Unambiguous	13	1		High	1	0	1	0.00449	0.19	47	56	2.07	0	564.51	0	2	425.766	850.526	0	-0.26	2017-11-12	11	12	GftR
CBC51159.1	unnamed protein product [Glycine max]; Duplicate proteins: gi|257708026,gi|257672149,gi|255630786,gi|219928446,gi|219728640 - [257741390 emb]	HLQLAIR	Unambiguous	13	1		High	1	0	1	0.0038	0.165	44	52	2.12	0	559.89	0	2	425.766	850.526	0	-0.19	2017-11-12	11	12	GftR
CBC51159.1	unnamed protein product [Glycine max]; Duplicate proteins: gi|257708026,gi|257672149,gi|255630786,gi|219928446,gi|219728640 - [257741390 emb]	GTIAGGGVIPHIHK	Unambiguous	14	1		High	1	0	1	0.00295	0.0531	246	254	1.76	0	283.67	0	2	678.893	1356.78	0	2.43	2017-11-26	11	26	K
CBC94264.1	unnamed protein product [Glycine max]; Duplicate proteins: gi|257644012,gi|255626107,gi|219973148,gi|219972973 - [257644094 emb]	VAIGQVLLSVR	Unambiguous	14	1		High	1	0	1	0	7.59e-07	69	58	3.2	0	1565.6	0	2	577.868	1154.73	0	2.01	16/20	16	20	B
CBC94264.1	unnamed protein product [Glycine max]; Duplicate proteins: gi|257644012,gi|255626107,gi|219973148,gi|219972973 - [257644094 emb]	VAIGQVLLSVR	Unambiguous	14	1		High	1	0	1	0	8.47e-05	69	57	3.23	0	1568.86	0	2	577.867	1154.73	0	0.53	17/20	17	20	V
CBC94264.1	unnamed protein product [Glycine max]; Duplicate proteins: gi|257644012,gi|255626107,gi|219973148,gi|219972973 - [257644094 emb]	VAIGQVLLSVR	Unambiguous	14	1		High	1	0	1	0	0.000204	67	56	3.73	0	1614	0	2	577.867	1154.73	0	0.11	17/20	17	20	V
CBC94264.1	unnamed protein product [Glycine max]; Duplicate proteins: gi|257644012,gi|255626107,gi|219973148,gi|219972973 - [257644094 emb]	VAIGQVLLSVR	Unambiguous	14	1		High	1	0	1	0	3.37e-07	70	55	3.13	0	1532.54	0	2	577.867	1154.73	0	1.06	17/20	17	20	GftR
CBC94264.1	unnamed protein product [Glycine max]; Duplicate proteins: gi|257644012,gi|255626107,gi|219973148,gi|219972973 - [257644094 emb]	ENVSSEALEAAR	Unambiguous	14	1		High	1	0	1	0	0.000662	198	207	2.6	0	902.83	0	2	638.313	1275.62	0	0.19	15/22	15	22	K
CBC94264.1	unnamed protein product [Glycine max]; Duplicate proteins: gi|257644012,gi|255626107,gi|219973148,gi|219972973 - [257644094 emb]	VAIGQVLLSVR	Unambiguous	14	1		High	1	0	1	0	1.92e-05	69	56	3.55	0	1827.1	0	2	577.866	1154.73	0	0	17/20	17	20	K
CBC94264.1	unnamed protein product [Glycine max]; Duplicate proteins: gi|257644012,gi|255626107,gi|219973148,gi|219972973 - [257644094 emb]	VAIGQVLLSVR	Unambiguous	14	1		High	1	0	1	0	2.2e-06	69	57	3.86	0	1808.82	0	2	577.867	1154.73	0	0.64	17/20	17	20	K
CBC94264.1	unnamed protein product [Glycine max]; Duplicate proteins: gi|257644012,gi|255626107,gi|219973148,gi|219972973 - [257644094 emb]	VAIGQVLLSVR	Unambiguous	14	1		High	1	0	1	0	7.06e-06	68	57	3.61	0	1695.29	0	2	577.867	1154.73	0	0.32	17/20	17	20	B
CBC94264.1	unnamed protein product [Glycine max]; Duplicate proteins: gi|257644012,gi|255626107,gi|219973148,gi|219972973 - [257644094 emb]	VAIGQVLLSVR	Unambiguous	14	1		High	1	0	1	0	7.12e-10	71	57	3.03	0	1396.93	0	2	577.867	1154.73	0	0.85	17/20	17	20	V
CBC94264.1	unnamed protein product [Glycine max]; Duplicate proteins: gi|257644012,gi|255626107,gi|219973148,gi|219972973 - [257644094 emb]	VAIGQVLLSVR	Unambiguous	14	1		High	1	0	1	0	1.79e-13	68	55	3.7	0	1694.57	0	2	577.867	1154.73	0	0.42	18/20	18	20	V
CBC94264.1	unnamed protein product [Glycine max]; Duplicate proteins: gi|257644012,gi|255626107,gi|219973148,gi|219972973 - [257644094 emb]	VAIGQVLLSVR	Unambiguous	14	1		High	1	0	1	0	0.0146	72	58	3.17	0	1476.48	0	2	577.867	1154.73	0	1.8	16/20	16	20	GftR
CBC94264.1	unnamed protein product [Glycine max]; Duplicate proteins: gi|257644012,gi|255626107,gi|219973148,gi|219972973 - [257644094 emb]	VAIGQVLLSVR	Unambiguous	14	1		High	1	0	1	0	0.00862	72	58	3.72	0	1283.03	0	2	577.868	1154.73	0	2.22	16/20	16	20	GftR
CBC94264.1	unnamed protein product [Glycine max]; Duplicate proteins: gi|257644012,gi|255626107,gi|219973148,gi|219972973 - [257644094 emb]	VAIGQVLLSVR	Unambiguous	14	1		High	1	0	1	0	0.000211	69	56	3.63	0	1884.85	0	2	577.867	1154.73	0	0.95	18/20	18	20	K
CBC94264.1	unnamed protein product [Glycine max]; Duplicate proteins: gi|257644012,gi|255626107,gi|219973148,gi|219972973 - [257644094 emb]	VAIGQVLLSVR	Unambiguous	14	1		High	1	0	1	0	0.000177	69	57	4.01	0	1818.7	0	2	577.867	1154.73	0	0.42	18/20	18	20	K
CBC94264.1	unnamed protein product [Glycine max]; Duplicate proteins: gi|257644012,gi|255626107,gi|219973148,gi|219972973 - [257644094 emb]	VAIGQVLLSVR	Unambiguous	14	1		High	1	0	1	0	2.05e-05	69	57	3.29	0	1639.33	0	2	577.867	1154.73	0	0.85	16/20	16	20	B
CBC94264.1	unnamed protein product [Glycine max]; Duplicate proteins: gi|257644012,gi|255626107,gi|219973148,gi|219972973 - [257644094 emb]	VAIGQVLLSVR	Unambiguous	14	1		High	1	0	1	0	5.56e-13	179	181	3.78	0	1917.94	0	2	577.867	1154.73	0	0.21	18/20	18	20	V
CBC94264.1	unnamed protein product [Glycine max]; Duplicate proteins: gi|257644012,gi|255626107,gi|219973148,gi|219972973 - [257644094 emb]	VAIGQVLLSVR	Unambiguous	14	1		High	1	0	1	0	2.71e-09	173	173	3.88	0	2065.87	0	2	577.867	1154.73	0	0.21	19/20	19	20	V
CBC94264.1	unnamed protein product [Glycine max]; Duplicate proteins: gi|257644012,gi|255626107,gi|219973148,gi|219972973 - [257644094 emb]	VAIGQVLLSVR	Unambiguous	14	1		High	1	0	1	0.000595	0.00504	69	56	3.66	0	1463.59	0	2	577.867	1154.73	0	0.64	15/20	15	20	GftR
CBC94264.1	unnamed protein product [Glycine max]; Duplicate proteins: gi|257644012,gi|255626107,gi|219973148,gi|219972973 - [257644094 emb]	VAIGQVLLSVR	Unambiguous	14	1		High	1	0	1	0	0.00122	69	56	3.75	0	1910.13	0	2	577.867	1154.73	0	0.85	18/20	18	20	GftR
CBC94264.1	unnamed protein product [Glycine max]; Duplicate proteins: gi|257644012,gi|255626107,gi|219973148,gi|219972973 - [257644094 emb]	VAIGQVLLSVR	Unambiguous	14	1		High	1	0	1	0	2.04e-09	70	58	3.21	0	1400.47	0	2	577.867	1154.73	0	1.38	16/20	16	20	K
CBC94264.1	unnamed protein product [Glycine max]; Duplicate proteins: gi|257644012,gi|255626107,gi|219973148,gi|219972973 - [257644094 emb]	VAIGQVLLSVR	Unambiguous	14	1		High	1	0	1	0	3.55e-12	70	57	3.91	0	1934.96	0	2	577.867	1154.73	0	1.8	18/20	18	20	K
CBD28197.1	unnamed protein product [Medicago truncatula]; Duplicate proteins: gi|217071120 - [257677251 emb]|unnamed protein product [Medicago truncatula]; Duplicate proteins: gi|217071120,B7FGP1| - [257677251 emb]	TPGPGAQAALR	Unambiguous	14	1		High	1	0	1	0.000562	0.00985	223	231	1.85	0	240.61	0	2	519.788	1038.57	0	-0.46	2017-10-20	10	20	B
CBD28197.1	unnamed protein product [Medicago truncatula]; Duplicate proteins: gi|217071120 - [257677251 emb]|unnamed protein product [Medicago truncatula]; Duplicate proteins: gi|217071120,B7FGP1| - [257677251 emb]	TPGPGAQAALR	Unambiguous	14	1		High	1	0	1	0	0.000321	223	229	2.28	0	409.7	0	2	519.788	1038.57	0	-0.46	2017-12-20	12	20	B
CBD28197.1	unnamed protein product [Medicago truncatula]; Duplicate proteins: gi|217071120 - [257677251 emb]|unnamed protein product [Medicago truncatula]; Duplicate proteins: gi|217071120,B7FGP1| - [257677251 emb]	IEDVTPIPSDSTR	Unambiguous	26	1		High	1	0	1	0	5.28e-09	209	198	2.65	0	777.86	0	2	715.363	1429.72	0	0.67	17/24	17	24	B
CBD28197.1	unnamed protein product [Medicago truncatula]; Duplicate proteins: gi|217071120 - [257677251 emb]|unnamed protein product [Medicago truncatula]; Duplicate proteins: gi|217071120,B7FGP1| - [257677251 emb]	IEDVTPIPSDSTR	Unambiguous	26	1		High	1	0	1	0	1.49e-05	222	207	2.13	0	948.24	0	2	715.363	1429.72	0	0.59	18/24	18	24	B
CBD28197.1	unnamed protein product [Medicago truncatula]; Duplicate proteins: gi|217071120 - [257677251 emb]|unnamed protein product [Medicago truncatula]; Duplicate proteins: gi|217071120,B7FGP1| - [257677251 emb]	IEDVTPIPSDSTR	Unambiguous	26	1		High	1	0	1	0	8.79e-08	238	223	2.85	0	635.76	0	2	715.363	1429.72	0	1.27	15/24	15	24	B
CBD28197.1	unnamed protein product [Medicago truncatula]; Duplicate proteins: gi|217071120 - [257677251 emb]|unnamed protein product [Medicago truncatula]; Duplicate proteins: gi|217071120,B7FGP1| - [257677251 emb]	EETVTLGPAVK	Unambiguous	8	1		High	1	0	1	0.000562	0.00903	329	332	2.06	0	396.54	0	2	572.317	1143.63	0	0.55	2017-12-20	12	20	B
CBD28197.1	unnamed protein product [Medicago truncatula]; Duplicate proteins: gi|217071120 - [257677251 emb]|unnamed protein product [Medicago truncatula]; Duplicate proteins: gi|217071120,B7FGP1| - [257677251 emb]	IFASFNDTFIHVTDLSGR	Unambiguous	25	1		High	1	0	1	0	2.49e-05	345	311	1.94	0	291.91	0	3	680.677	2040.02	0	-0.69	19/68	19	68	B
CBD28197.1	unnamed protein product [Medicago truncatula]; Duplicate proteins: gi|217071120 - [257677251 emb]|unnamed protein product [Medicago truncatula]; Duplicate proteins: gi|217071120,B7FGP1| - [257677251 emb]	IFASFNDTFIHVTDLSGR	Unambiguous	25	1		High	1	0	1	0	4.57e-16	268	228	4.8	0	1428.99	0	2	1020.51	2040.02	0	-0.18	20/34	20	34	B
CBD28197.1	unnamed protein product [Medicago truncatula]; Duplicate proteins: gi|217071120 - [257677251 emb]|unnamed protein product [Medicago truncatula]; Duplicate proteins: gi|217071120,B7FGP1| - [257677251 emb]	IFASFNDTFIHVTDLSGR	Unambiguous	25	1		High	1	0	1	0	7.21e-10	346	312	2.59	0	386.63	0	3	680.677	2040.02	0	-0.69	26/68	26	68	B
CBD28197.1	unnamed protein product [Medicago truncatula]; Duplicate proteins: gi|217071120 - [257677251 emb]|unnamed protein product [Medicago truncatula]; Duplicate proteins: gi|217071120,B7FGP1| - [257677251 emb]	IFASFNDTFIHVTDLSGR	Unambiguous	25	1		High	1	0	1	0	1.6e-11	263	237	4.14	0	1249.74	0	2	1020.51	2040.02	0	-0.18	19/34	19	34	B
CBD28197.1	unnamed protein product [Medicago truncatula]; Duplicate proteins: gi|217071120 - [257677251 emb]|unnamed protein product [Medicago truncatula]; Duplicate proteins: gi|217071120,B7FGP1| - [257677251 emb]	IFASFNDTFIHVTDLSGR	Unambiguous	25	1		High	1	0	1	0	3.64e-11	344	311	3.13	0	336.65	0	3	680.677	2040.02	0	-0.69	24/68	24	68	B
CBD28197.1	unnamed protein product [Medicago truncatula]; Duplicate proteins: gi|217071120 - [257677251 emb]|unnamed protein product [Medicago truncatula]; Duplicate proteins: gi|217071120,B7FGP1| - [257677251 emb]	IFASFNDTFIHVTDLSGR	Unambiguous	25	1		High	1	0	1	0	6.59e-12	304	256	4.07	0	1668.56	0	2	1020.51	2040.02	0	1.08	22/34	22	34	B
CBD28197.1	unnamed protein product [Medicago truncatula]; Duplicate proteins: gi|217071120 - [257677251 emb]|unnamed protein product [Medicago truncatula]; Duplicate proteins: gi|217071120,B7FGP1| - [257677251 emb]	IFASFNDTFIHVTDLSGR	Unambiguous	25	1		High	1	0	1	0	1.33e-11	340	305	2.51	0	485.98	0	3	680.678	2040.02	0	0.2	27/68	27	68	B
CBD28197.1	unnamed protein product [Medicago truncatula]; Duplicate proteins: gi|217071120 - [257677251 emb]|unnamed protein product [Medicago truncatula]; Duplicate proteins: gi|217071120,B7FGP1| - [257677251 emb]	TPGPGAQAALR	Unambiguous	14	1		High	1	0	1	0.000374	0.00184	222	230	2.38	0	511.45	0	2	519.788	1038.57	0	0.01	13/20	13	20	V
CBD28197.1	unnamed protein product [Medicago truncatula]; Duplicate proteins: gi|217071120 - [257677251 emb]|unnamed protein product [Medicago truncatula]; Duplicate proteins: gi|217071120,B7FGP1| - [257677251 emb]	TPGPGAQAALR	Unambiguous	14	1		High	1	0	1	0.000374	0.00786	224	233	2.4	0	756.71	0	2	519.788	1038.57	0	0.01	14/20	14	20	V
CBD28197.1	unnamed protein product [Medicago truncatula]; Duplicate proteins: gi|217071120 - [257677251 emb]|unnamed protein product [Medicago truncatula]; Duplicate proteins: gi|217071120,B7FGP1| - [257677251 emb]	TPGPGAQAALR	Unambiguous	14	1		High	1	0	1	0.00192	0.0389	232	244	1.6	0	366.53	0	2	519.788	1038.57	0	0.48	2017-12-20	12	20	V
CBD28197.1	unnamed protein product [Medicago truncatula]; Duplicate proteins: gi|217071120 - [257677251 emb]|unnamed protein product [Medicago truncatula]; Duplicate proteins: gi|217071120,B7FGP1| - [257677251 emb]	IEDVTPIPSDSTR	Unambiguous	26	1		High	1	0	1	0.000374	0.00186	230	218	2.87	0	629.78	0	2	715.362	1429.72	0	0.33	16/24	16	24	V
CBD28197.1	unnamed protein product [Medicago truncatula]; Duplicate proteins: gi|217071120 - [257677251 emb]|unnamed protein product [Medicago truncatula]; Duplicate proteins: gi|217071120,B7FGP1| - [257677251 emb]	EETVTLGPAVK	Unambiguous	8	1		High	1	0	1	0.00137	0.023	323	322	2.45	0	567.28	0	2	572.317	1143.63	0	0.65	13/20	13	20	V
CBD28197.1	unnamed protein product [Medicago truncatula]; Duplicate proteins: gi|217071120 - [257677251 emb]|unnamed protein product [Medicago truncatula]; Duplicate proteins: gi|217071120,B7FGP1| - [257677251 emb]	ADRDESSPYAAmLAAQDVATR	Unambiguous	15	1	M12(Oxidation)	High	1	0	1	0	3.15e-05	172	176	3.74	0	1192.34	1	3	752.019	2254.04	0	0.97	29/80	29	80	V
CBD28197.1	unnamed protein product [Medicago truncatula]; Duplicate proteins: gi|217071120 - [257677251 emb]|unnamed protein product [Medicago truncatula]; Duplicate proteins: gi|217071120,B7FGP1| - [257677251 emb]	ADRDESSPYAAmLAAQDVATR	Unambiguous	15	1	M12(Oxidation)	High	1	0	1	0.000374	0.00148	171	175	2.62	0	434.24	1	3	752.019	2254.04	0	0.65	24/80	24	80	V
CBD28197.1	unnamed protein product [Medicago truncatula]; Duplicate proteins: gi|217071120 - [257677251 emb]|unnamed protein product [Medicago truncatula]; Duplicate proteins: gi|217071120,B7FGP1| - [257677251 emb]	ELGITALHIK	Unambiguous	7	1		High	1	0	1	0.000708	0.0219	71	67	2.11	0	282.01	0	2	547.832	1094.66	0	0.26	2017-12-18	12	18	V
CBD28197.1	unnamed protein product [Medicago truncatula]; Duplicate proteins: gi|217071120 - [257677251 emb]|unnamed protein product [Medicago truncatula]; Duplicate proteins: gi|217071120,B7FGP1| - [257677251 emb]	ELGITALHIK	Unambiguous	7	1		High	1	0	1	0.00249	0.0661	72	69	2.09	0	226.19	0	2	547.832	1094.66	0	0.14	2017-12-18	12	18	V
CBD28197.1	unnamed protein product [Medicago truncatula]; Duplicate proteins: gi|217071120 - [257677251 emb]|unnamed protein product [Medicago truncatula]; Duplicate proteins: gi|217071120,B7FGP1| - [257677251 emb]	IFASFNDTFIHVTDLSGR	Unambiguous	25	1		High	1	0	1	0.000374	0.000591	366	326	2.12	0	333.97	0	3	680.678	2040.02	0	0.92	24/68	24	68	V
CBD28197.1	unnamed protein product [Medicago truncatula]; Duplicate proteins: gi|217071120 - [257677251 emb]|unnamed protein product [Medicago truncatula]; Duplicate proteins: gi|217071120,B7FGP1| - [257677251 emb]	IFASFNDTFIHVTDLSGR	Unambiguous	25	1		High	1	0	1	0	3.2e-06	365	325	3.66	0	566.72	0	3	680.678	2040.02	0	0.92	29/68	29	68	V
CBD28197.1	unnamed protein product [Medicago truncatula]; Duplicate proteins: gi|217071120 - [257677251 emb]|unnamed protein product [Medicago truncatula]; Duplicate proteins: gi|217071120,B7FGP1| - [257677251 emb]	IFASFNDTFIHVTDLSGR	Unambiguous	25	1		High	1	0	1	0.000374	0.00204	359	326	2.32	0	429.3	0	3	680.678	2040.02	0	0.56	23/68	23	68	V
CBD28197.1	unnamed protein product [Medicago truncatula]; Duplicate proteins: gi|217071120 - [257677251 emb]|unnamed protein product [Medicago truncatula]; Duplicate proteins: gi|217071120,B7FGP1| - [257677251 emb]	IFASFNDTFIHVTDLSGR	Unambiguous	25	1		High	1	0	1	0	2.02e-06	298	266	4.26	0	1148.92	0	2	1020.51	2040.02	0	0.96	19/34	19	34	V
CBD28197.1	unnamed protein product [Medicago truncatula]; Duplicate proteins: gi|217071120 - [257677251 emb]|unnamed protein product [Medicago truncatula]; Duplicate proteins: gi|217071120,B7FGP1| - [257677251 emb]	IFASFNDTFIHVTDLSGR	Unambiguous	25	1		High	1	0	1	0	4.68e-07	312	252	4.41	0	1100.48	0	2	1020.51	2040.02	0	0.96	19/34	19	34	V
CBD28197.1	unnamed protein product [Medicago truncatula]; Duplicate proteins: gi|217071120 - [257677251 emb]|unnamed protein product [Medicago truncatula]; Duplicate proteins: gi|217071120,B7FGP1| - [257677251 emb]	IFASFNDTFIHVTDLSGR	Unambiguous	25	1		High	1	0	1	0	1.82e-06	284	257	4.17	0	813.34	0	2	1020.51	2040.02	0	0.06	16/34	16	34	V
CBD28197.1	unnamed protein product [Medicago truncatula]; Duplicate proteins: gi|217071120 - [257677251 emb]|unnamed protein product [Medicago truncatula]; Duplicate proteins: gi|217071120,B7FGP1| - [257677251 emb]	IFASFNDTFIHVTDLSGR	Unambiguous	25	1		High	1	0	1	0	0.000167	361	324	3.05	0	463.32	0	3	680.678	2040.02	0	0.83	27/68	27	68	V
CBD28197.1	unnamed protein product [Medicago truncatula]; Duplicate proteins: gi|217071120 - [257677251 emb]|unnamed protein product [Medicago truncatula]; Duplicate proteins: gi|217071120,B7FGP1| - [257677251 emb]	IEDVTPIPSDSTR	Unambiguous	26	1		High	1	0	1	0	3.33e-09	214	196	2.5	0	484.56	0	2	715.363	1429.72	0	0.76	14/24	14	24	GftR
CBD28197.1	unnamed protein product [Medicago truncatula]; Duplicate proteins: gi|217071120 - [257677251 emb]|unnamed protein product [Medicago truncatula]; Duplicate proteins: gi|217071120,B7FGP1| - [257677251 emb]	IEDVTPIPSDSTR	Unambiguous	26	1		High	1	0	1	0	2.66e-06	215	188	2.99	0	649.43	0	2	715.362	1429.72	0	0.5	16/24	16	24	GftR
CBD28197.1	unnamed protein product [Medicago truncatula]; Duplicate proteins: gi|217071120 - [257677251 emb]|unnamed protein product [Medicago truncatula]; Duplicate proteins: gi|217071120,B7FGP1| - [257677251 emb]	IEDVTPIPSDSTR	Unambiguous	26	1		High	1	0	1	0	1.65e-05	211	186	2.9	0	682.3	0	2	715.362	1429.72	0	0.5	16/24	16	24	GftR
CBD28197.1	unnamed protein product [Medicago truncatula]; Duplicate proteins: gi|217071120 - [257677251 emb]|unnamed protein product [Medicago truncatula]; Duplicate proteins: gi|217071120,B7FGP1| - [257677251 emb]	IEDVTPIPSDSTR	Unambiguous	26	1		High	1	0	1	0	2.95e-06	263	230	3.14	0	594.97	0	2	715.362	1429.72	0	0.33	16/24	16	24	GftR
CBD28197.1	unnamed protein product [Medicago truncatula]; Duplicate proteins: gi|217071120 - [257677251 emb]|unnamed protein product [Medicago truncatula]; Duplicate proteins: gi|217071120,B7FGP1| - [257677251 emb]	EETVTLGPAVK	Unambiguous	8	1		High	1	0	1	0.00481	0.0269	328	330	2.1	0	362.6	0	2	572.316	1143.63	0	-0.2	2017-11-20	11	20	GftR
CBD28197.1	unnamed protein product [Medicago truncatula]; Duplicate proteins: gi|217071120 - [257677251 emb]|unnamed protein product [Medicago truncatula]; Duplicate proteins: gi|217071120,B7FGP1| - [257677251 emb]	ADRDESSPYAAmLAAQDVATR	Unambiguous	15	1	M12(Oxidation)	High	1	0	1	0.0007	0.0122	156	170	3.01	0	944.74	1	3	752.018	2254.04	0	-0.25	29/80	29	80	GftR
CBD28197.1	unnamed protein product [Medicago truncatula]; Duplicate proteins: gi|217071120 - [257677251 emb]|unnamed protein product [Medicago truncatula]; Duplicate proteins: gi|217071120,B7FGP1| - [257677251 emb]	IFASFNDTFIHVTDLSGR	Unambiguous	25	1		High	1	0	1	0	1.79e-07	333	295	2.33	0	170.94	0	3	680.678	2040.02	0	0.02	18/68	18	68	GftR
CBD28197.1	unnamed protein product [Medicago truncatula]; Duplicate proteins: gi|217071120 - [257677251 emb]|unnamed protein product [Medicago truncatula]; Duplicate proteins: gi|217071120,B7FGP1| - [257677251 emb]	IFASFNDTFIHVTDLSGR	Unambiguous	25	1		High	1	0	1	0	2.33e-09	331	296	2.74	0	382.21	0	3	680.678	2040.02	0	0.02	24/68	24	68	GftR
CBD28197.1	unnamed protein product [Medicago truncatula]; Duplicate proteins: gi|217071120 - [257677251 emb]|unnamed protein product [Medicago truncatula]; Duplicate proteins: gi|217071120,B7FGP1| - [257677251 emb]	IFASFNDTFIHVTDLSGR	Unambiguous	25	1		High	1	0	1	0	1.88e-05	329	293	2.31	0	394.16	0	3	680.678	2040.02	0	0.02	24/68	24	68	GftR
CBD28197.1	unnamed protein product [Medicago truncatula]; Duplicate proteins: gi|217071120 - [257677251 emb]|unnamed protein product [Medicago truncatula]; Duplicate proteins: gi|217071120,B7FGP1| - [257677251 emb]	IFASFNDTFIHVTDLSGR	Unambiguous	25	1		High	1	0	1	0	3.2e-16	323	302	4.78	0	1115.05	0	2	1020.51	2040.02	0	0.84	20/34	20	34	GftR
CBD28197.1	unnamed protein product [Medicago truncatula]; Duplicate proteins: gi|217071120 - [257677251 emb]|unnamed protein product [Medicago truncatula]; Duplicate proteins: gi|217071120,B7FGP1| - [257677251 emb]	IFASFNDTFIHVTDLSGR	Unambiguous	25	1		High	1	0	1	0	4.48e-09	277	257	3.14	0	831.71	0	2	1020.51	2040.02	0	-0.18	16/34	16	34	GftR
CBD28197.1	unnamed protein product [Medicago truncatula]; Duplicate proteins: gi|217071120 - [257677251 emb]|unnamed protein product [Medicago truncatula]; Duplicate proteins: gi|217071120,B7FGP1| - [257677251 emb]	IFASFNDTFIHVTDLSGR	Unambiguous	25	1		High	1	0	1	0	7.91e-08	276	257	3.33	0	873.54	0	2	1020.51	2040.02	0	-0.18	18/34	18	34	GftR
CBD28197.1	unnamed protein product [Medicago truncatula]; Duplicate proteins: gi|217071120 - [257677251 emb]|unnamed protein product [Medicago truncatula]; Duplicate proteins: gi|217071120,B7FGP1| - [257677251 emb]	IEDVTPIPSDSTR	Unambiguous	26	1		High	1	0	1	0	0.000255	220	199	2.52	0	691.5	0	2	715.363	1429.72	0	0.67	17/24	17	24	K
CBD28197.1	unnamed protein product [Medicago truncatula]; Duplicate proteins: gi|217071120 - [257677251 emb]|unnamed protein product [Medicago truncatula]; Duplicate proteins: gi|217071120,B7FGP1| - [257677251 emb]	IEDVTPIPSDSTR	Unambiguous	26	1		High	1	0	1	0	0.0212	205	193	2.2	0	573.69	0	2	715.363	1429.72	0	0.93	15/24	15	24	K
CBD28197.1	unnamed protein product [Medicago truncatula]; Duplicate proteins: gi|217071120 - [257677251 emb]|unnamed protein product [Medicago truncatula]; Duplicate proteins: gi|217071120,B7FGP1| - [257677251 emb]	IFASFNDTFIHVTDLSGR	Unambiguous	25	1		High	1	0	1	0	0.000553	341	304	2.19	0	315.42	0	3	680.678	2040.02	0	0.2	23/68	23	68	K
CBD28197.1	unnamed protein product [Medicago truncatula]; Duplicate proteins: gi|217071120 - [257677251 emb]|unnamed protein product [Medicago truncatula]; Duplicate proteins: gi|217071120,B7FGP1| - [257677251 emb]	IFASFNDTFIHVTDLSGR	Unambiguous	25	1		High	1	0	1	0	0.000208	343	306	2.46	0	298.62	0	3	680.678	2040.02	0	0.2	20/68	20	68	K
CBD28197.1	unnamed protein product [Medicago truncatula]; Duplicate proteins: gi|217071120 - [257677251 emb]|unnamed protein product [Medicago truncatula]; Duplicate proteins: gi|217071120,B7FGP1| - [257677251 emb]	IFASFNDTFIHVTDLSGR	Unambiguous	25	1		High	1	0	1	0	2.59e-07	343	305	3.14	0	580.71	0	3	680.678	2040.02	0	0.2	25/68	25	68	K
CBD28197.1	unnamed protein product [Medicago truncatula]; Duplicate proteins: gi|217071120 - [257677251 emb]|unnamed protein product [Medicago truncatula]; Duplicate proteins: gi|217071120,B7FGP1| - [257677251 emb]	TPGPGAQAALR	Unambiguous	14	1		High	1	0	1	0.00791	0.13	230	240	2.09	0	750.93	0	2	519.788	1038.57	0	0.01	15/20	15	20	B
CBD28197.1	unnamed protein product [Medicago truncatula]; Duplicate proteins: gi|217071120 - [257677251 emb]|unnamed protein product [Medicago truncatula]; Duplicate proteins: gi|217071120,B7FGP1| - [257677251 emb]	TPGPGAQAALR	Unambiguous	14	1		High	1	0	1	0	0.0212	230	241	2.16	0	525.94	0	2	519.788	1038.57	0	0.13	13/20	13	20	B
CBD28197.1	unnamed protein product [Medicago truncatula]; Duplicate proteins: gi|217071120 - [257677251 emb]|unnamed protein product [Medicago truncatula]; Duplicate proteins: gi|217071120,B7FGP1| - [257677251 emb]	IEDVTPIPSDSTR	Unambiguous	26	1		High	1	0	1	0	0.00389	216	203	2.17	0	600.76	0	2	715.363	1429.72	0	0.84	15/24	15	24	B
CBD28197.1	unnamed protein product [Medicago truncatula]; Duplicate proteins: gi|217071120 - [257677251 emb]|unnamed protein product [Medicago truncatula]; Duplicate proteins: gi|217071120,B7FGP1| - [257677251 emb]	IEDVTPIPSDSTR	Unambiguous	26	1		High	1	0	1	0	0.0127	208	180	2.59	0	527.83	0	2	715.363	1429.72	0	0.84	15/24	15	24	B
CBD28197.1	unnamed protein product [Medicago truncatula]; Duplicate proteins: gi|217071120 - [257677251 emb]|unnamed protein product [Medicago truncatula]; Duplicate proteins: gi|217071120,B7FGP1| - [257677251 emb]	EETVTLGPAVK	Unambiguous	8	1		High	1	0	1	0.000459	0.054	338	341	2.3	0	412.45	0	2	572.316	1143.63	0	-0.2	2017-12-20	12	20	B
CBD28197.1	unnamed protein product [Medicago truncatula]; Duplicate proteins: gi|217071120 - [257677251 emb]|unnamed protein product [Medicago truncatula]; Duplicate proteins: gi|217071120,B7FGP1| - [257677251 emb]	IFASFNDTFIHVTDLSGR	Unambiguous	25	1		High	1	0	1	0	0.00246	330	291	2.69	0	320.31	0	3	680.678	2040.02	0	-0.07	24/68	24	68	B
CBD28197.1	unnamed protein product [Medicago truncatula]; Duplicate proteins: gi|217071120 - [257677251 emb]|unnamed protein product [Medicago truncatula]; Duplicate proteins: gi|217071120,B7FGP1| - [257677251 emb]	IFASFNDTFIHVTDLSGR	Unambiguous	25	1		High	1	0	1	0	0.00139	331	294	2.13	0	562.64	0	3	680.678	2040.02	0	-0.07	27/68	27	68	B
CBD28197.1	unnamed protein product [Medicago truncatula]; Duplicate proteins: gi|217071120 - [257677251 emb]|unnamed protein product [Medicago truncatula]; Duplicate proteins: gi|217071120,B7FGP1| - [257677251 emb]	IFASFNDTFIHVTDLSGR	Unambiguous	25	1		High	1	0	1	0	0.000367	332	294	2.42	0	978.96	0	3	680.678	2040.02	0	-0.07	29/68	29	68	B
CBD28197.1	unnamed protein product [Medicago truncatula]; Duplicate proteins: gi|217071120 - [257677251 emb]|unnamed protein product [Medicago truncatula]; Duplicate proteins: gi|217071120,B7FGP1| - [257677251 emb]	IFASFNDTFIHVTDLSGR	Unambiguous	25	1		High	1	0	1	0	4.89e-05	296	257	4.12	0	1119.98	0	2	1020.51	2040.02	0	1.32	19/34	19	34	B
CBD28197.1	unnamed protein product [Medicago truncatula]; Duplicate proteins: gi|217071120 - [257677251 emb]|unnamed protein product [Medicago truncatula]; Duplicate proteins: gi|217071120,B7FGP1| - [257677251 emb]	IFASFNDTFIHVTDLSGR	Unambiguous	25	1		High	1	0	1	0	8.54e-06	282	237	4.79	0	1462.51	0	2	1020.51	2040.02	0	1.32	21/34	21	34	B
CBD28197.1	unnamed protein product [Medicago truncatula]; Duplicate proteins: gi|217071120 - [257677251 emb]|unnamed protein product [Medicago truncatula]; Duplicate proteins: gi|217071120,B7FGP1| - [257677251 emb]	IFASFNDTFIHVTDLSGR	Unambiguous	25	1		High	1	0	1	0	3.63e-05	272	229	3.84	0	1328.57	0	2	1020.51	2040.02	0	-0.18	20/34	20	34	B
CBD28197.1	unnamed protein product [Medicago truncatula]; Duplicate proteins: gi|217071120 - [257677251 emb]|unnamed protein product [Medicago truncatula]; Duplicate proteins: gi|217071120,B7FGP1| - [257677251 emb]	IFASFNDTFIHVTDLSGR	Unambiguous	25	1		High	1	0	1	0	1.86e-05	267	247	3.74	0	903.06	0	2	1020.51	2040.02	0	-0.18	17/34	17	34	B
CBD28197.1	unnamed protein product [Medicago truncatula]; Duplicate proteins: gi|217071120 - [257677251 emb]|unnamed protein product [Medicago truncatula]; Duplicate proteins: gi|217071120,B7FGP1| - [257677251 emb]	IEDVTPIPSDSTR	Unambiguous	26	1		High	1	0	1	0	0.0018	243	217	2.75	0	831.92	0	2	715.362	1429.72	0	0.42	18/24	18	24	V
CBD28197.1	unnamed protein product [Medicago truncatula]; Duplicate proteins: gi|217071120 - [257677251 emb]|unnamed protein product [Medicago truncatula]; Duplicate proteins: gi|217071120,B7FGP1| - [257677251 emb]	IEDVTPIPSDSTR	Unambiguous	26	1		High	1	0	1	0	2.23e-06	228	208	2.49	0	825.82	0	2	715.362	1429.72	0	0.42	18/24	18	24	V
CBD28197.1	unnamed protein product [Medicago truncatula]; Duplicate proteins: gi|217071120 - [257677251 emb]|unnamed protein product [Medicago truncatula]; Duplicate proteins: gi|217071120,B7FGP1| - [257677251 emb]	IEDVTPIPSDSTR	Unambiguous	26	1		High	1	0	1	0	4.09e-06	206	187	2.52	0	623.26	0	2	715.363	1429.72	0	0.59	16/24	16	24	V
CBD28197.1	unnamed protein product [Medicago truncatula]; Duplicate proteins: gi|217071120 - [257677251 emb]|unnamed protein product [Medicago truncatula]; Duplicate proteins: gi|217071120,B7FGP1| - [257677251 emb]	EETVTLGPAVK	Unambiguous	8	1		High	1	0	1	0.0042	0.0497	331	337	1.86	0	471.36	0	2	572.317	1143.63	0	0.12	2017-11-20	11	20	V
CBD28197.1	unnamed protein product [Medicago truncatula]; Duplicate proteins: gi|217071120 - [257677251 emb]|unnamed protein product [Medicago truncatula]; Duplicate proteins: gi|217071120,B7FGP1| - [257677251 emb]	EETVTLGPAVK	Unambiguous	8	1		High	1	0	1	0.0033	0.0448	325	328	2.12	0	418.76	0	2	572.317	1143.63	0	0.12	2017-11-20	11	20	V
CBD28197.1	unnamed protein product [Medicago truncatula]; Duplicate proteins: gi|217071120 - [257677251 emb]|unnamed protein product [Medicago truncatula]; Duplicate proteins: gi|217071120,B7FGP1| - [257677251 emb]	ADRDESSPYAAmLAAQDVATR	Unambiguous	15	1	M12(Oxidation)	High	1	0	1	0.00246	0.0413	154	149	2.41	0	555.87	1	3	752.017	2254.04	0	-1.87	22/80	22	80	V
CBD28197.1	unnamed protein product [Medicago truncatula]; Duplicate proteins: gi|217071120 - [257677251 emb]|unnamed protein product [Medicago truncatula]; Duplicate proteins: gi|217071120,B7FGP1| - [257677251 emb]	ELGITALHIK	Unambiguous	7	1		High	1	0	1	0.000521	0.00445	72	68	2.23	0	211.02	0	2	547.832	1094.66	0	0.7	2017-11-18	11	18	V
CBD28197.1	unnamed protein product [Medicago truncatula]; Duplicate proteins: gi|217071120 - [257677251 emb]|unnamed protein product [Medicago truncatula]; Duplicate proteins: gi|217071120,B7FGP1| - [257677251 emb]	ELGITALHIK	Unambiguous	7	1		High	1	0	1	0.00705	0.0738	73	68	1.83	0	195.49	0	2	547.832	1094.66	0	0.7	2017-10-18	10	18	V
CBD28197.1	unnamed protein product [Medicago truncatula]; Duplicate proteins: gi|217071120 - [257677251 emb]|unnamed protein product [Medicago truncatula]; Duplicate proteins: gi|217071120,B7FGP1| - [257677251 emb]	IFASFNDTFIHVTDLSGR	Unambiguous	25	1		High	1	0	1	0	0.000435	330	294	2.19	0	410.77	0	3	680.678	2040.02	0	-0.16	22/68	22	68	V
CBD28197.1	unnamed protein product [Medicago truncatula]; Duplicate proteins: gi|217071120 - [257677251 emb]|unnamed protein product [Medicago truncatula]; Duplicate proteins: gi|217071120,B7FGP1| - [257677251 emb]	IFASFNDTFIHVTDLSGR	Unambiguous	25	1		High	1	0	1	0	4.37e-16	297	263	4.99	0	1368.03	0	2	1020.51	2040.02	0	-0.78	21/34	21	34	V
CBD28197.1	unnamed protein product [Medicago truncatula]; Duplicate proteins: gi|217071120 - [257677251 emb]|unnamed protein product [Medicago truncatula]; Duplicate proteins: gi|217071120,B7FGP1| - [257677251 emb]	IFASFNDTFIHVTDLSGR	Unambiguous	25	1		High	1	0	1	0	4.37e-16	310	280	4.42	0	1579.19	0	2	1020.51	2040.02	0	-0.78	23/34	23	34	V
CBD28197.1	unnamed protein product [Medicago truncatula]; Duplicate proteins: gi|217071120 - [257677251 emb]|unnamed protein product [Medicago truncatula]; Duplicate proteins: gi|217071120,B7FGP1| - [257677251 emb]	IFASFNDTFIHVTDLSGR	Unambiguous	25	1		High	1	0	1	0	1.78e-11	327	294	2.89	0	536.77	0	3	680.678	2040.02	0	-0.16	27/68	27	68	V
CBD28197.1	unnamed protein product [Medicago truncatula]; Duplicate proteins: gi|217071120 - [257677251 emb]|unnamed protein product [Medicago truncatula]; Duplicate proteins: gi|217071120,B7FGP1| - [257677251 emb]	IFASFNDTFIHVTDLSGR	Unambiguous	25	1		High	1	0	1	0	4.27e-13	317	272	4.16	0	893.56	0	2	1020.51	2040.02	0	1.08	18/34	18	34	V
CBD28197.1	unnamed protein product [Medicago truncatula]; Duplicate proteins: gi|217071120 - [257677251 emb]|unnamed protein product [Medicago truncatula]; Duplicate proteins: gi|217071120,B7FGP1| - [257677251 emb]	IFASFNDTFIHVTDLSGR	Unambiguous	25	1		High	1	0	1	0	3.32e-09	355	326	2.58	0	420.36	0	3	680.678	2040.02	0	0.56	27/68	27	68	V
CBD28197.1	unnamed protein product [Medicago truncatula]; Duplicate proteins: gi|217071120 - [257677251 emb]|unnamed protein product [Medicago truncatula]; Duplicate proteins: gi|217071120,B7FGP1| - [257677251 emb]	IFASFNDTFIHVTDLSGR	Unambiguous	25	1		High	1	0	1	0	0.000756	305	268	2.52	0	665.25	0	2	1020.51	2040.02	0	0.42	15/34	15	34	V
CBD28197.1	unnamed protein product [Medicago truncatula]; Duplicate proteins: gi|217071120 - [257677251 emb]|unnamed protein product [Medicago truncatula]; Duplicate proteins: gi|217071120,B7FGP1| - [257677251 emb]	IFASFNDTFIHVTDLSGR	Unambiguous	25	1		High	1	0	1	0	9.86e-10	336	304	2.78	0	287	0	3	680.679	2040.02	0	1.64	22/68	22	68	V
CBD28197.1	unnamed protein product [Medicago truncatula]; Duplicate proteins: gi|217071120 - [257677251 emb]|unnamed protein product [Medicago truncatula]; Duplicate proteins: gi|217071120,B7FGP1| - [257677251 emb]	IEDVTPIPSDSTR	Unambiguous	26	1		High	1	0	1	0	0.0293	253	233	2.27	0	662.96	0	2	715.363	1429.72	0	1.7	16/24	16	24	GftR
CBD28197.1	unnamed protein product [Medicago truncatula]; Duplicate proteins: gi|217071120 - [257677251 emb]|unnamed protein product [Medicago truncatula]; Duplicate proteins: gi|217071120,B7FGP1| - [257677251 emb]	IEDVTPIPSDSTR	Unambiguous	26	1		High	1	0	1	0	0.015	238	221	3.15	0	1013.51	0	2	715.363	1429.72	0	1.7	19/24	19	24	GftR
CBD28197.1	unnamed protein product [Medicago truncatula]; Duplicate proteins: gi|217071120 - [257677251 emb]|unnamed protein product [Medicago truncatula]; Duplicate proteins: gi|217071120,B7FGP1| - [257677251 emb]	IEDVTPIPSDSTR	Unambiguous	26	1		High	1	0	1	0.000556	0.0932	230	211	2.75	0	643.5	0	2	715.362	1429.72	0	0.42	16/24	16	24	GftR
CBD28197.1	unnamed protein product [Medicago truncatula]; Duplicate proteins: gi|217071120 - [257677251 emb]|unnamed protein product [Medicago truncatula]; Duplicate proteins: gi|217071120,B7FGP1| - [257677251 emb]	EETVTLGPAVK	Unambiguous	8	1		High	1	0	1	0.0011	0.134	321	327	2.16	0	478.25	0	2	572.317	1143.63	0	1.72	13/20	13	20	GftR
CBD28197.1	unnamed protein product [Medicago truncatula]; Duplicate proteins: gi|217071120 - [257677251 emb]|unnamed protein product [Medicago truncatula]; Duplicate proteins: gi|217071120,B7FGP1| - [257677251 emb]	IFASFNDTFIHVTDLSGR	Unambiguous	25	1		High	1	0	1	0	0.0136	351	314	2.5	0	570.56	0	3	680.678	2040.02	0	0.47	24/68	24	68	GftR
CBD28197.1	unnamed protein product [Medicago truncatula]; Duplicate proteins: gi|217071120 - [257677251 emb]|unnamed protein product [Medicago truncatula]; Duplicate proteins: gi|217071120,B7FGP1| - [257677251 emb]	IFASFNDTFIHVTDLSGR	Unambiguous	25	1		High	1	0	1	0.000556	0.0694	339	302	2.05	0	435.1	0	3	680.679	2040.02	0	1.28	25/68	25	68	GftR
CBD28197.1	unnamed protein product [Medicago truncatula]; Duplicate proteins: gi|217071120 - [257677251 emb]|unnamed protein product [Medicago truncatula]; Duplicate proteins: gi|217071120,B7FGP1| - [257677251 emb]	IFASFNDTFIHVTDLSGR	Unambiguous	25	1		High	1	0	1	0	0.0114	339	301	3.01	0	568.97	0	3	680.679	2040.02	0	1.28	29/68	29	68	GftR
CBD28197.1	unnamed protein product [Medicago truncatula]; Duplicate proteins: gi|217071120 - [257677251 emb]|unnamed protein product [Medicago truncatula]; Duplicate proteins: gi|217071120,B7FGP1| - [257677251 emb]	IFASFNDTFIHVTDLSGR	Unambiguous	25	1		High	1	0	1	0	0.0075	303	270	3.67	0	930.61	0	2	1020.51	2040.02	0	0.48	18/34	18	34	GftR
CBD28197.1	unnamed protein product [Medicago truncatula]; Duplicate proteins: gi|217071120 - [257677251 emb]|unnamed protein product [Medicago truncatula]; Duplicate proteins: gi|217071120,B7FGP1| - [257677251 emb]	IFASFNDTFIHVTDLSGR	Unambiguous	25	1		High	1	0	1	0	5.05e-05	287	252	5.23	0	1769.28	0	2	1020.51	2040.02	0	0.48	24/34	24	34	GftR
CBD28197.1	unnamed protein product [Medicago truncatula]; Duplicate proteins: gi|217071120 - [257677251 emb]|unnamed protein product [Medicago truncatula]; Duplicate proteins: gi|217071120,B7FGP1| - [257677251 emb]	IFASFNDTFIHVTDLSGR	Unambiguous	25	1		High	1	0	1	0	0.000625	295	263	4.61	0	1625.42	0	2	1020.51	2040.02	0	-0.42	22/34	22	34	GftR
CBD28197.1	unnamed protein product [Medicago truncatula]; Duplicate proteins: gi|217071120 - [257677251 emb]|unnamed protein product [Medicago truncatula]; Duplicate proteins: gi|217071120,B7FGP1| - [257677251 emb]	IEDVTPIPSDSTR	Unambiguous	26	1		High	1	0	1	0.00109	0.0342	237	227	2.2	0	426.68	0	2	715.363	1429.72	0	1.7	13/24	13	24	K
CBD28197.1	unnamed protein product [Medicago truncatula]; Duplicate proteins: gi|217071120 - [257677251 emb]|unnamed protein product [Medicago truncatula]; Duplicate proteins: gi|217071120,B7FGP1| - [257677251 emb]	IFASFNDTFIHVTDLSGR	Unambiguous	25	1		High	1	0	1	0.000632	0.00231	364	328	2.95	0	483.99	0	3	680.678	2040.02	0	0.65	26/68	26	68	K
CBD28197.1	unnamed protein product [Medicago truncatula]; Duplicate proteins: gi|217071120 - [257677251 emb]|unnamed protein product [Medicago truncatula]; Duplicate proteins: gi|217071120,B7FGP1| - [257677251 emb]	IFASFNDTFIHVTDLSGR	Unambiguous	25	1		High	1	0	1	0.000632	0.00598	364	328	1.68	0	317.4	0	3	680.678	2040.02	0	0.65	21/68	21	68	K
CBD28197.1	unnamed protein product [Medicago truncatula]; Duplicate proteins: gi|217071120 - [257677251 emb]|unnamed protein product [Medicago truncatula]; Duplicate proteins: gi|217071120,B7FGP1| - [257677251 emb]	IFASFNDTFIHVTDLSGR	Unambiguous	25	1		High	1	0	1	0.00109	0.027	362	328	2.23	0	261.44	0	3	680.678	2040.02	0	0.65	21/68	21	68	K
CBD28197.1	unnamed protein product [Medicago truncatula]; Duplicate proteins: gi|217071120 - [257677251 emb]|unnamed protein product [Medicago truncatula]; Duplicate proteins: gi|217071120,B7FGP1| - [257677251 emb]	TPGPGAQAALR	Unambiguous	14	1		High	1	0	1	0	0.000897	232	244	2.42	0	929.25	0	2	519.788	1038.57	0	0.36	15/20	15	20	B
CBD28197.1	unnamed protein product [Medicago truncatula]; Duplicate proteins: gi|217071120 - [257677251 emb]|unnamed protein product [Medicago truncatula]; Duplicate proteins: gi|217071120,B7FGP1| - [257677251 emb]	IEDVTPIPSDSTR	Unambiguous	26	1		High	1	0	1	0	0.00258	247	225	1.93	0	624.65	0	2	715.362	1429.72	0	0.33	16/24	16	24	B
CBD28197.1	unnamed protein product [Medicago truncatula]; Duplicate proteins: gi|217071120 - [257677251 emb]|unnamed protein product [Medicago truncatula]; Duplicate proteins: gi|217071120,B7FGP1| - [257677251 emb]	IEDVTPIPSDSTR	Unambiguous	26	1		High	1	0	1	0	1.46e-06	235	223	3	0	528.75	0	2	715.362	1429.72	0	0.33	15/24	15	24	B
CBD28197.1	unnamed protein product [Medicago truncatula]; Duplicate proteins: gi|217071120 - [257677251 emb]|unnamed protein product [Medicago truncatula]; Duplicate proteins: gi|217071120,B7FGP1| - [257677251 emb]	IEDVTPIPSDSTR	Unambiguous	26	1		High	1	0	1	0	0.00037	235	211	2.73	0	542.42	0	2	715.362	1429.72	0	0.08	15/24	15	24	B
CBD28197.1	unnamed protein product [Medicago truncatula]; Duplicate proteins: gi|217071120 - [257677251 emb]|unnamed protein product [Medicago truncatula]; Duplicate proteins: gi|217071120,B7FGP1| - [257677251 emb]	ELGITALHIK	Unambiguous	7	1		High	1	0	1	0	0.0047	73	69	2.17	0	357.04	0	2	547.832	1094.66	0	0.26	13/18	13	18	B
CBD28197.1	unnamed protein product [Medicago truncatula]; Duplicate proteins: gi|217071120 - [257677251 emb]|unnamed protein product [Medicago truncatula]; Duplicate proteins: gi|217071120,B7FGP1| - [257677251 emb]	ELGITALHIK	Unambiguous	7	1		High	1	0	1	0.00773	0.13	70	68	2.34	0	193.88	0	2	547.832	1094.66	0	0.59	2017-12-18	12	18	B
CBD28197.1	unnamed protein product [Medicago truncatula]; Duplicate proteins: gi|217071120 - [257677251 emb]|unnamed protein product [Medicago truncatula]; Duplicate proteins: gi|217071120,B7FGP1| - [257677251 emb]	IFASFNDTFIHVTDLSGR	Unambiguous	25	1		High	1	0	1	0.000438	0.0129	351	332	1.71	0	270.45	0	3	680.68	2040.02	0	2.99	20/68	20	68	B
CBD28197.1	unnamed protein product [Medicago truncatula]; Duplicate proteins: gi|217071120 - [257677251 emb]|unnamed protein product [Medicago truncatula]; Duplicate proteins: gi|217071120,B7FGP1| - [257677251 emb]	IFASFNDTFIHVTDLSGR	Unambiguous	25	1		High	1	0	1	0	1.24e-08	286	259	4.72	0	1121.44	0	2	1020.51	2040.02	0	-0.24	19/34	19	34	B
CBD28197.1	unnamed protein product [Medicago truncatula]; Duplicate proteins: gi|217071120 - [257677251 emb]|unnamed protein product [Medicago truncatula]; Duplicate proteins: gi|217071120,B7FGP1| - [257677251 emb]	IFASFNDTFIHVTDLSGR	Unambiguous	25	1		High	1	0	1	0	3.29e-10	278	246	4.2	0	1064.17	0	2	1020.51	2040.02	0	-0.24	19/34	19	34	B
CBD28197.1	unnamed protein product [Medicago truncatula]; Duplicate proteins: gi|217071120 - [257677251 emb]|unnamed protein product [Medicago truncatula]; Duplicate proteins: gi|217071120,B7FGP1| - [257677251 emb]	IFASFNDTFIHVTDLSGR	Unambiguous	25	1		High	1	0	1	0	0.000206	327	299	2.12	0	545.43	0	3	680.678	2040.02	0	-0.25	25/68	25	68	B
CBD28197.1	unnamed protein product [Medicago truncatula]; Duplicate proteins: gi|217071120 - [257677251 emb]|unnamed protein product [Medicago truncatula]; Duplicate proteins: gi|217071120,B7FGP1| - [257677251 emb]	IFASFNDTFIHVTDLSGR	Unambiguous	25	1		High	1	0	1	0	3.85e-07	325	297	3.34	0	747.27	0	3	680.678	2040.02	0	-0.25	30/68	30	68	B
CBD28197.1	unnamed protein product [Medicago truncatula]; Duplicate proteins: gi|217071120 - [257677251 emb]|unnamed protein product [Medicago truncatula]; Duplicate proteins: gi|217071120,B7FGP1| - [257677251 emb]	IFASFNDTFIHVTDLSGR	Unambiguous	25	1		High	1	0	1	0	2.39e-09	292	254	3.98	0	1407.84	0	2	1020.51	2040.02	0	-0.18	20/34	20	34	B
CBD28197.1	unnamed protein product [Medicago truncatula]; Duplicate proteins: gi|217071120 - [257677251 emb]|unnamed protein product [Medicago truncatula]; Duplicate proteins: gi|217071120,B7FGP1| - [257677251 emb]	IFASFNDTFIHVTDLSGR	Unambiguous	25	1		High	1	0	1	0	1.95e-05	363	327	3.62	0	641.36	0	3	680.678	2040.02	0	0.65	30/68	30	68	B
CBD28197.1	unnamed protein product [Medicago truncatula]; Duplicate proteins: gi|217071120 - [257677251 emb]|unnamed protein product [Medicago truncatula]; Duplicate proteins: gi|217071120,B7FGP1| - [257677251 emb]	TPGPGAQAALR	Unambiguous	14	1		High	1	0	1	0.000373	0.00175	659	695	2.33	0	715.06	0	2	519.788	1038.57	0	-0.23	15/20	15	20	V
CBD28197.1	unnamed protein product [Medicago truncatula]; Duplicate proteins: gi|217071120 - [257677251 emb]|unnamed protein product [Medicago truncatula]; Duplicate proteins: gi|217071120,B7FGP1| - [257677251 emb]	TPGPGAQAALR	Unambiguous	14	1		High	1	0	1	0.000373	0.000278	657	697	2.64	0	663.9	0	2	519.788	1038.57	0	0.24	14/20	14	20	V
CBD28197.1	unnamed protein product [Medicago truncatula]; Duplicate proteins: gi|217071120 - [257677251 emb]|unnamed protein product [Medicago truncatula]; Duplicate proteins: gi|217071120,B7FGP1| - [257677251 emb]	TPGPGAQAALR	Unambiguous	14	1		High	1	0	1	0.000373	0.00149	670	703	2.21	0	508.17	0	2	519.788	1038.57	0	0.36	13/20	13	20	V
CBD28197.1	unnamed protein product [Medicago truncatula]; Duplicate proteins: gi|217071120 - [257677251 emb]|unnamed protein product [Medicago truncatula]; Duplicate proteins: gi|217071120,B7FGP1| - [257677251 emb]	IEDVTPIPSDSTR	Unambiguous	26	1		High	1	0	1	0.000373	2.67e-06	530	514	2.24	0	675.25	0	2	715.363	1429.72	0	0.76	16/24	16	24	V
CBD28197.1	unnamed protein product [Medicago truncatula]; Duplicate proteins: gi|217071120 - [257677251 emb]|unnamed protein product [Medicago truncatula]; Duplicate proteins: gi|217071120,B7FGP1| - [257677251 emb]	IEDVTPIPSDSTR	Unambiguous	26	1		High	1	0	1	0.000373	0.000633	574	553	2.66	0	827.7	0	2	715.363	1429.72	0	0.76	18/24	18	24	V
CBD28197.1	unnamed protein product [Medicago truncatula]; Duplicate proteins: gi|217071120 - [257677251 emb]|unnamed protein product [Medicago truncatula]; Duplicate proteins: gi|217071120,B7FGP1| - [257677251 emb]	IEDVTPIPSDSTR	Unambiguous	26	1		High	1	0	1	0.000373	0.000388	510	479	3.05	0	599.3	0	2	715.363	1429.72	0	0.59	15/24	15	24	V
CBD28197.1	unnamed protein product [Medicago truncatula]; Duplicate proteins: gi|217071120 - [257677251 emb]|unnamed protein product [Medicago truncatula]; Duplicate proteins: gi|217071120,B7FGP1| - [257677251 emb]	IEDVTPIPSDSTR	Unambiguous	26	1		High	1	0	1	0.00345	0.0554	621	577	1.92	0	320.21	0	2	715.362	1429.72	0	0.08	2017-11-24	11	24	V
CBD28197.1	unnamed protein product [Medicago truncatula]; Duplicate proteins: gi|217071120 - [257677251 emb]|unnamed protein product [Medicago truncatula]; Duplicate proteins: gi|217071120,B7FGP1| - [257677251 emb]	EETVTLGPAVK	Unambiguous	8	1		High	1	0	1	0.000373	0.0075	814	812	2.79	0	597.15	0	2	572.317	1143.63	0	0.87	13/20	13	20	V
CBD28197.1	unnamed protein product [Medicago truncatula]; Duplicate proteins: gi|217071120 - [257677251 emb]|unnamed protein product [Medicago truncatula]; Duplicate proteins: gi|217071120,B7FGP1| - [257677251 emb]	ADRDESSPYAAmLAAQDVATR	Unambiguous	15	1	M12(Oxidation)	High	1	0	1	0	2.67e-09	473	478	3.87	0	1287.27	1	3	752.019	2254.04	0	0.81	29/80	29	80	V
CBD28197.1	unnamed protein product [Medicago truncatula]; Duplicate proteins: gi|217071120 - [257677251 emb]|unnamed protein product [Medicago truncatula]; Duplicate proteins: gi|217071120,B7FGP1| - [257677251 emb]	ADRDESSPYAAmLAAQDVATR	Unambiguous	15	1	M12(Oxidation)	High	1	0	1	0.000373	2.1e-08	476	477	4.02	0	1058.87	1	3	752.019	2254.04	0	0.49	27/80	27	80	V
CBD28197.1	unnamed protein product [Medicago truncatula]; Duplicate proteins: gi|217071120 - [257677251 emb]|unnamed protein product [Medicago truncatula]; Duplicate proteins: gi|217071120,B7FGP1| - [257677251 emb]	IFASFNDTFIHVTDLSGR	Unambiguous	25	1		High	1	0	1	0.000373	5.18e-08	894	866	3.07	0	646.93	0	3	680.678	2040.02	0	0.29	29/68	29	68	V
CBD28197.1	unnamed protein product [Medicago truncatula]; Duplicate proteins: gi|217071120 - [257677251 emb]|unnamed protein product [Medicago truncatula]; Duplicate proteins: gi|217071120,B7FGP1| - [257677251 emb]	IFASFNDTFIHVTDLSGR	Unambiguous	25	1		High	1	0	1	0	8.38e-13	899	870	2.92	0	532.27	0	3	680.678	2040.02	0	0.29	28/68	28	68	V
CBD28197.1	unnamed protein product [Medicago truncatula]; Duplicate proteins: gi|217071120 - [257677251 emb]|unnamed protein product [Medicago truncatula]; Duplicate proteins: gi|217071120,B7FGP1| - [257677251 emb]	IFASFNDTFIHVTDLSGR	Unambiguous	25	1		High	1	0	1	0	9.06e-14	831	829	3.95	0	1542.2	0	2	1020.52	2040.02	0	2.33	22/34	22	34	V
CBD28197.1	unnamed protein product [Medicago truncatula]; Duplicate proteins: gi|217071120 - [257677251 emb]|unnamed protein product [Medicago truncatula]; Duplicate proteins: gi|217071120,B7FGP1| - [257677251 emb]	IFASFNDTFIHVTDLSGR	Unambiguous	25	1		High	1	0	1	0	3.46e-09	859	845	2.97	0	642.36	0	3	680.678	2040.02	0	0.2	29/68	29	68	V
CBD28197.1	unnamed protein product [Medicago truncatula]; Duplicate proteins: gi|217071120 - [257677251 emb]|unnamed protein product [Medicago truncatula]; Duplicate proteins: gi|217071120,B7FGP1| - [257677251 emb]	IFASFNDTFIHVTDLSGR	Unambiguous	25	1		High	1	0	1	0	8.76e-15	793	749	3.74	0	1152.59	0	2	1020.51	2040.02	0	0.48	20/34	20	34	V
CBD28197.1	unnamed protein product [Medicago truncatula]; Duplicate proteins: gi|217071120 - [257677251 emb]|unnamed protein product [Medicago truncatula]; Duplicate proteins: gi|217071120,B7FGP1| - [257677251 emb]	IFASFNDTFIHVTDLSGR	Unambiguous	25	1		High	1	0	1	0	2.93e-12	894	871	3.34	0	558.2	0	3	680.678	2040.02	0	0.47	28/68	28	68	V
CBD28197.1	unnamed protein product [Medicago truncatula]; Duplicate proteins: gi|217071120 - [257677251 emb]|unnamed protein product [Medicago truncatula]; Duplicate proteins: gi|217071120,B7FGP1| - [257677251 emb]	IFASFNDTFIHVTDLSGR	Unambiguous	25	1		High	1	0	1	0	4.12e-16	868	844	4.44	0	1091.85	0	2	1020.51	2040.02	0	-1.08	19/34	19	34	V
CBD28197.1	unnamed protein product [Medicago truncatula]; Duplicate proteins: gi|217071120 - [257677251 emb]|unnamed protein product [Medicago truncatula]; Duplicate proteins: gi|217071120,B7FGP1| - [257677251 emb]	TPGPGAQAALR	Unambiguous	14	1		High	1	0	1	0.000595	0.0648	229	241	2.27	0	902.9	0	2	519.788	1038.57	0	0.13	16/20	16	20	GftR
CBD28197.1	unnamed protein product [Medicago truncatula]; Duplicate proteins: gi|217071120 - [257677251 emb]|unnamed protein product [Medicago truncatula]; Duplicate proteins: gi|217071120,B7FGP1| - [257677251 emb]	TPGPGAQAALR	Unambiguous	14	1		High	1	0	1	0.00203	0.119	231	240	2.11	0	535.76	0	2	519.788	1038.57	0	0.13	13/20	13	20	GftR
CBD28197.1	unnamed protein product [Medicago truncatula]; Duplicate proteins: gi|217071120 - [257677251 emb]|unnamed protein product [Medicago truncatula]; Duplicate proteins: gi|217071120,B7FGP1| - [257677251 emb]	TPGPGAQAALR	Unambiguous	14	1		High	1	0	1	0.00203	0.101	231	241	2.22	0	569.03	0	2	519.788	1038.57	0	0.01	13/20	13	20	GftR
CBD28197.1	unnamed protein product [Medicago truncatula]; Duplicate proteins: gi|217071120 - [257677251 emb]|unnamed protein product [Medicago truncatula]; Duplicate proteins: gi|217071120,B7FGP1| - [257677251 emb]	IEDVTPIPSDSTR	Unambiguous	26	1		High	1	0	1	0.000595	0.0201	244	222	3.14	0	735.7	0	2	715.362	1429.72	0	0.33	17/24	17	24	GftR
CBD28197.1	unnamed protein product [Medicago truncatula]; Duplicate proteins: gi|217071120 - [257677251 emb]|unnamed protein product [Medicago truncatula]; Duplicate proteins: gi|217071120,B7FGP1| - [257677251 emb]	IEDVTPIPSDSTR	Unambiguous	26	1		High	1	0	1	0.000595	0.0334	232	211	2.09	0	846.28	0	2	715.363	1429.72	0	1.7	18/24	18	24	GftR
CBD28197.1	unnamed protein product [Medicago truncatula]; Duplicate proteins: gi|217071120 - [257677251 emb]|unnamed protein product [Medicago truncatula]; Duplicate proteins: gi|217071120,B7FGP1| - [257677251 emb]	IEDVTPIPSDSTR	Unambiguous	26	1		High	1	0	1	0.000595	0.0681	222	202	3.06	0	633.74	0	2	715.363	1429.72	0	1.7	16/24	16	24	GftR
CBD28197.1	unnamed protein product [Medicago truncatula]; Duplicate proteins: gi|217071120 - [257677251 emb]|unnamed protein product [Medicago truncatula]; Duplicate proteins: gi|217071120,B7FGP1| - [257677251 emb]	IEDVTPIPSDSTR	Unambiguous	26	1		High	1	0	1	0.000595	0.0666	200	189	1.96	0	1037.38	0	2	715.363	1429.72	0	0.93	19/24	19	24	GftR
CBD28197.1	unnamed protein product [Medicago truncatula]; Duplicate proteins: gi|217071120 - [257677251 emb]|unnamed protein product [Medicago truncatula]; Duplicate proteins: gi|217071120,B7FGP1| - [257677251 emb]	EETVTLGPAVK	Unambiguous	8	1		High	1	0	1	0.00163	0.093	323	328	2.13	0	510.63	0	2	572.317	1143.63	0	1.08	13/20	13	20	GftR
CBD28197.1	unnamed protein product [Medicago truncatula]; Duplicate proteins: gi|217071120 - [257677251 emb]|unnamed protein product [Medicago truncatula]; Duplicate proteins: gi|217071120,B7FGP1| - [257677251 emb]	EETVTLGPAVK	Unambiguous	8	1		High	1	0	1	0.0038	0.164	330	331	1.96	0	506	0	2	572.317	1143.63	0	0.12	2017-12-20	12	20	GftR
CBD28197.1	unnamed protein product [Medicago truncatula]; Duplicate proteins: gi|217071120 - [257677251 emb]|unnamed protein product [Medicago truncatula]; Duplicate proteins: gi|217071120,B7FGP1| - [257677251 emb]	ELGITALHIK	Unambiguous	7	1		High	1	0	1	0.00495	0.214	73	69	1.49	0	305.01	0	2	547.832	1094.66	0	-0.08	2017-11-18	11	18	GftR
CBD28197.1	unnamed protein product [Medicago truncatula]; Duplicate proteins: gi|217071120 - [257677251 emb]|unnamed protein product [Medicago truncatula]; Duplicate proteins: gi|217071120,B7FGP1| - [257677251 emb]	IFASFNDTFIHVTDLSGR	Unambiguous	25	1		High	1	0	1	0.000595	0.0146	348	313	2.04	0	411.98	0	3	680.678	2040.02	0	0.29	24/68	24	68	GftR
CBD28197.1	unnamed protein product [Medicago truncatula]; Duplicate proteins: gi|217071120 - [257677251 emb]|unnamed protein product [Medicago truncatula]; Duplicate proteins: gi|217071120,B7FGP1| - [257677251 emb]	IFASFNDTFIHVTDLSGR	Unambiguous	25	1		High	1	0	1	0.000595	0.0203	352	314	2.25	0	480.25	0	3	680.678	2040.02	0	0.29	25/68	25	68	GftR
CBD28197.1	unnamed protein product [Medicago truncatula]; Duplicate proteins: gi|217071120 - [257677251 emb]|unnamed protein product [Medicago truncatula]; Duplicate proteins: gi|217071120,B7FGP1| - [257677251 emb]	IFASFNDTFIHVTDLSGR	Unambiguous	25	1		High	1	0	1	0.000595	0.00791	351	312	2.71	0	511.93	0	3	680.678	2040.02	0	0.29	28/68	28	68	GftR
CBD28197.1	unnamed protein product [Medicago truncatula]; Duplicate proteins: gi|217071120 - [257677251 emb]|unnamed protein product [Medicago truncatula]; Duplicate proteins: gi|217071120,B7FGP1| - [257677251 emb]	IFASFNDTFIHVTDLSGR	Unambiguous	25	1		High	1	0	1	0	8.93e-05	297	261	4.85	0	1630.93	0	2	1020.51	2040.02	0	-0.42	23/34	23	34	GftR
CBD28197.1	unnamed protein product [Medicago truncatula]; Duplicate proteins: gi|217071120 - [257677251 emb]|unnamed protein product [Medicago truncatula]; Duplicate proteins: gi|217071120,B7FGP1| - [257677251 emb]	IFASFNDTFIHVTDLSGR	Unambiguous	25	1		High	1	0	1	0.000595	0.00376	272	254	4.43	0	1632.27	0	2	1020.51	2040.02	0	-0.42	22/34	22	34	GftR
CBD28197.1	unnamed protein product [Medicago truncatula]; Duplicate proteins: gi|217071120 - [257677251 emb]|unnamed protein product [Medicago truncatula]; Duplicate proteins: gi|217071120,B7FGP1| - [257677251 emb]	IFASFNDTFIHVTDLSGR	Unambiguous	25	1		High	1	0	1	0	0.000991	307	271	4.51	0	1291.53	0	2	1020.51	2040.02	0	0.6	21/34	21	34	GftR
CBD28197.1	unnamed protein product [Medicago truncatula]; Duplicate proteins: gi|217071120 - [257677251 emb]|unnamed protein product [Medicago truncatula]; Duplicate proteins: gi|217071120,B7FGP1| - [257677251 emb]	IFASFNDTFIHVTDLSGR	Unambiguous	25	1		High	1	0	1	0.000595	0.00937	357	322	2.6	0	400.87	0	3	680.678	2040.02	0	0.56	26/68	26	68	GftR
CBD28197.1	unnamed protein product [Medicago truncatula]; Duplicate proteins: gi|217071120 - [257677251 emb]|unnamed protein product [Medicago truncatula]; Duplicate proteins: gi|217071120,B7FGP1| - [257677251 emb]	IEDVTPIPSDSTR	Unambiguous	26	1		High	1	0	1	0	1.94e-06	225	201	2.39	0	403.84	0	2	715.363	1429.72	0	0.59	13/24	13	24	K
CBD28197.1	unnamed protein product [Medicago truncatula]; Duplicate proteins: gi|217071120 - [257677251 emb]|unnamed protein product [Medicago truncatula]; Duplicate proteins: gi|217071120,B7FGP1| - [257677251 emb]	IFASFNDTFIHVTDLSGR	Unambiguous	25	1		High	1	0	1	0	4.32e-07	365	325	2.67	0	492.37	0	3	680.678	2040.02	0	0.92	28/68	28	68	K
CBD28197.1	unnamed protein product [Medicago truncatula]; Duplicate proteins: gi|217071120 - [257677251 emb]|unnamed protein product [Medicago truncatula]; Duplicate proteins: gi|217071120,B7FGP1| - [257677251 emb]	IFASFNDTFIHVTDLSGR	Unambiguous	25	1		High	1	0	1	0	2.96e-06	365	326	2.2	0	467.91	0	3	680.678	2040.02	0	0.92	25/68	25	68	K
CBD28197.1	unnamed protein product [Medicago truncatula]; Duplicate proteins: gi|217071120 - [257677251 emb]|unnamed protein product [Medicago truncatula]; Duplicate proteins: gi|217071120,B7FGP1| - [257677251 emb]	IFASFNDTFIHVTDLSGR	Unambiguous	25	1		High	1	0	1	0	4.69e-16	268	247	5.1	0	1143.94	0	2	1020.51	2040.02	0	-0.12	19/34	19	34	K
CBD28197.1	unnamed protein product [Medicago truncatula]; Duplicate proteins: gi|217071120 - [257677251 emb]|unnamed protein product [Medicago truncatula]; Duplicate proteins: gi|217071120,B7FGP1| - [257677251 emb]	IFASFNDTFIHVTDLSGR	Unambiguous	25	1		High	1	0	1	0	1.62e-11	360	326	3.23	0	489.52	0	3	680.678	2040.02	0	0.56	28/68	28	68	K
CBD28197.1	unnamed protein product [Medicago truncatula]; Duplicate proteins: gi|217071120 - [257677251 emb]|unnamed protein product [Medicago truncatula]; Duplicate proteins: gi|217071120,B7FGP1| - [257677251 emb]	IFASFNDTFIHVTDLSGR	Unambiguous	25	1		High	1	0	1	0	1.9e-09	288	250	3.35	0	787.98	0	2	1020.51	2040.02	0	-0.12	17/34	17	34	K
CD860421	ID15218 CD860421_rframe6, homolog-SwissProt: "Heat shock 22 kDa protein, mitochondrial", homolog-Tair: mitochondrion-localized small heat shock protein 23.6, homolog-TrEMBL: Small heat-shock protein	RDDLLLSDVFDPFSPPR	Unambiguous	4	1		High	1	0	1	0	0.00216	341	336	1.71	0	260.48	1	3	663.674	1989.01	0	0.34	16/64	16	64	B
CD860421	ID15218 CD860421_rframe6, homolog-SwissProt: "Heat shock 22 kDa protein, mitochondrial", homolog-Tair: mitochondrion-localized small heat shock protein 23.6, homolog-TrEMBL: Small heat-shock protein	SLSQVLNmVDLLTDNPVLSAASR	Unambiguous	4	1	M8(Oxidation)	High	1	0	1	0	6.2e-08	260	292	2.21	0	314.58	0	2	1230.14	2459.28	0	-1.42	16/44	16	44	B
CD860421	ID15218 CD860421_rframe6, homolog-SwissProt: "Heat shock 22 kDa protein, mitochondrial", homolog-Tair: mitochondrion-localized small heat shock protein 23.6, homolog-TrEMBL: Small heat-shock protein	SLSQVLNmVDLLTDNPVLSAASR	Unambiguous	4	1	M8(Oxidation)	High	1	0	1	0	4.73e-06	256	247	3.19	0	654.02	0	2	1230.15	2459.29	0	2.05	18/44	18	44	B
CD860421	ID15218 CD860421_rframe6, homolog-SwissProt: "Heat shock 22 kDa protein, mitochondrial", homolog-Tair: mitochondrion-localized small heat shock protein 23.6, homolog-TrEMBL: Small heat-shock protein	SLSQVLNmVDLLTDNPVLSAASR	Unambiguous	4	1	M8(Oxidation)	High	1	0	1	0	1.88e-12	240	240	4.22	0	824.36	0	2	1230.15	2459.29	0	2.05	21/44	21	44	B
CD860421	ID15218 CD860421_rframe6, homolog-SwissProt: "Heat shock 22 kDa protein, mitochondrial", homolog-Tair: mitochondrion-localized small heat shock protein 23.6, homolog-TrEMBL: Small heat-shock protein	DDLLLSDVFDPFSPPR	Unambiguous	4	1		High	1	0	1	0	0.00112	345	329	2.22	0	851.88	0	2	916.96	1832.91	0	3.3	17/30	17	30	B
CD860421	ID15218 CD860421_rframe6, homolog-SwissProt: "Heat shock 22 kDa protein, mitochondrial", homolog-Tair: mitochondrion-localized small heat shock protein 23.6, homolog-TrEMBL: Small heat-shock protein	ISVEQNTLTIK	Unambiguous	4	1		High	1	0	1	0.000374	0.00347	257	277	2.4	0	1388	0	2	623.355	1245.7	0	-2.11	17/20	17	20	V
CD860421	ID15218 CD860421_rframe6, homolog-SwissProt: "Heat shock 22 kDa protein, mitochondrial", homolog-Tair: mitochondrion-localized small heat shock protein 23.6, homolog-TrEMBL: Small heat-shock protein	ISVEQNTLTIK	Unambiguous	4	1		High	1	0	1	0.000374	0.000877	344	351	3.05	0	1277.89	0	2	623.356	1245.7	0	-0.93	17/20	17	20	V
CD860421	ID15218 CD860421_rframe6, homolog-SwissProt: "Heat shock 22 kDa protein, mitochondrial", homolog-Tair: mitochondrion-localized small heat shock protein 23.6, homolog-TrEMBL: Small heat-shock protein	RDDLLLSDVFDPFSPPR	Unambiguous	4	1		High	1	0	1	0.000374	0.00486	337	325	2.93	0	862.96	1	3	663.675	1989.01	0	2.09	23/64	23	64	V
CD860421	ID15218 CD860421_rframe6, homolog-SwissProt: "Heat shock 22 kDa protein, mitochondrial", homolog-Tair: mitochondrion-localized small heat shock protein 23.6, homolog-TrEMBL: Small heat-shock protein	RDDLLLSDVFDPFSPPR	Unambiguous	4	1		High	1	0	1	0.000374	0.000826	337	325	3.53	0	704.99	1	3	663.675	1989.01	0	2.09	23/64	23	64	V
CD860421	ID15218 CD860421_rframe6, homolog-SwissProt: "Heat shock 22 kDa protein, mitochondrial", homolog-Tair: mitochondrion-localized small heat shock protein 23.6, homolog-TrEMBL: Small heat-shock protein	RDDLLLSDVFDPFSPPR	Unambiguous	4	1		High	1	0	1	0.000708	0.0152	288	292	2.8	0	328.66	1	2	995.009	1989.01	0	1.36	15/32	15	32	V
CD860421	ID15218 CD860421_rframe6, homolog-SwissProt: "Heat shock 22 kDa protein, mitochondrial", homolog-Tair: mitochondrion-localized small heat shock protein 23.6, homolog-TrEMBL: Small heat-shock protein	RDDLLLSDVFDPFSPPR	Unambiguous	4	1		High	1	0	1	0.000374	0.000716	265	266	3.05	0	400.63	1	2	995.009	1989.01	0	1.36	18/32	18	32	V
CD860421	ID15218 CD860421_rframe6, homolog-SwissProt: "Heat shock 22 kDa protein, mitochondrial", homolog-Tair: mitochondrion-localized small heat shock protein 23.6, homolog-TrEMBL: Small heat-shock protein	RDDLLLSDVFDPFSPPR	Unambiguous	4	1		High	1	0	1	0	5.15e-07	328	318	3.65	0	2067.17	1	3	663.674	1989.01	0	0.25	34/64	34	64	V
CD860421	ID15218 CD860421_rframe6, homolog-SwissProt: "Heat shock 22 kDa protein, mitochondrial", homolog-Tair: mitochondrion-localized small heat shock protein 23.6, homolog-TrEMBL: Small heat-shock protein	DDLLLSDVFDPFSPPR	Unambiguous	4	1		High	1	0	1	0	2.69e-05	281	279	3.28	0	874.07	0	2	916.957	1832.91	0	-0.17	17/30	17	30	V
CD860421	ID15218 CD860421_rframe6, homolog-SwissProt: "Heat shock 22 kDa protein, mitochondrial", homolog-Tair: mitochondrion-localized small heat shock protein 23.6, homolog-TrEMBL: Small heat-shock protein	SLSQVLNmVDLLTDNPVLSAASR	Unambiguous	4	1	M8(Oxidation)	High	1	0	1	0	2.13e-07	254	254	5.24	0	1352.07	0	2	1230.15	2459.28	0	1.55	22/44	22	44	V
CD860421	ID15218 CD860421_rframe6, homolog-SwissProt: "Heat shock 22 kDa protein, mitochondrial", homolog-Tair: mitochondrion-localized small heat shock protein 23.6, homolog-TrEMBL: Small heat-shock protein	DDLLLSDVFDPFSPPR	Unambiguous	4	1		High	1	0	1	0	3.68e-05	279	270	3.85	0	1035.41	0	2	916.957	1832.91	0	-0.17	18/30	18	30	V
CD860421	ID15218 CD860421_rframe6, homolog-SwissProt: "Heat shock 22 kDa protein, mitochondrial", homolog-Tair: mitochondrion-localized small heat shock protein 23.6, homolog-TrEMBL: Small heat-shock protein	DDLLLSDVFDPFSPPR	Unambiguous	4	1		High	1	0	1	0.000374	0.00255	303	311	2.37	0	796.36	0	2	916.957	1832.91	0	0.5	16/30	16	30	V
CD860421	ID15218 CD860421_rframe6, homolog-SwissProt: "Heat shock 22 kDa protein, mitochondrial", homolog-Tair: mitochondrion-localized small heat shock protein 23.6, homolog-TrEMBL: Small heat-shock protein	SLSQVLNmVDLLTDNPVLSAASR	Unambiguous	4	1	M8(Oxidation)	High	1	0	1	0	0.000115	244	269	4.24	0	729.52	0	2	1230.14	2459.28	0	0.56	19/44	19	44	V
CD860421	ID15218 CD860421_rframe6, homolog-SwissProt: "Heat shock 22 kDa protein, mitochondrial", homolog-Tair: mitochondrion-localized small heat shock protein 23.6, homolog-TrEMBL: Small heat-shock protein	SLSQVLNmVDLLTDNPVLSAASR	Unambiguous	4	1	M8(Oxidation)	High	1	0	1	0	2.3e-06	294	324	4.54	0	1322.92	0	3	820.433	2459.28	0	0.8	33/88	33	88	V
CD860421	ID15218 CD860421_rframe6, homolog-SwissProt: "Heat shock 22 kDa protein, mitochondrial", homolog-Tair: mitochondrion-localized small heat shock protein 23.6, homolog-TrEMBL: Small heat-shock protein	SLSQVLNmVDLLTDNPVLSAASR	Unambiguous	4	1	M8(Oxidation)	High	1	0	1	0	2.14e-07	296	323	5.77	0	2429.55	0	3	820.433	2459.28	0	0.8	36/88	36	88	V
CD860421	ID15218 CD860421_rframe6, homolog-SwissProt: "Heat shock 22 kDa protein, mitochondrial", homolog-Tair: mitochondrion-localized small heat shock protein 23.6, homolog-TrEMBL: Small heat-shock protein	SLSQVLNmVDLLTDNPVLSAASR	Unambiguous	4	1	M8(Oxidation)	High	1	0	1	0	6.58e-06	296	325	4.06	0	840.45	0	3	820.433	2459.28	0	0.8	24/88	24	88	V
CD860421	ID15218 CD860421_rframe6, homolog-SwissProt: "Heat shock 22 kDa protein, mitochondrial", homolog-Tair: mitochondrion-localized small heat shock protein 23.6, homolog-TrEMBL: Small heat-shock protein	SLSQVLNmVDLLTDNPVLSAASR	Unambiguous	4	1	M8(Oxidation)	High	1	0	1	0.000374	0.0134	267	275	2.78	0	555.39	0	2	1230.14	2459.28	0	0.56	16/44	16	44	V
CD860421	ID15218 CD860421_rframe6, homolog-SwissProt: "Heat shock 22 kDa protein, mitochondrial", homolog-Tair: mitochondrion-localized small heat shock protein 23.6, homolog-TrEMBL: Small heat-shock protein	SLSQVLNmVDLLTDNPVLSAASR	Unambiguous	4	1	M8(Oxidation)	High	1	0	1	0.000374	0.0101	263	250	2.09	0	166.92	0	2	1230.14	2459.28	0	0.56	11/44	11	44	V
CD860421	ID15218 CD860421_rframe6, homolog-SwissProt: "Heat shock 22 kDa protein, mitochondrial", homolog-Tair: mitochondrion-localized small heat shock protein 23.6, homolog-TrEMBL: Small heat-shock protein	DDLLLSDVFDPFSPPR	Unambiguous	4	1		High	1	0	1	0.000374	0.00237	272	276	2.57	0	920.08	0	2	916.958	1832.91	0	0.63	17/30	17	30	V
CD860421	ID15218 CD860421_rframe6, homolog-SwissProt: "Heat shock 22 kDa protein, mitochondrial", homolog-Tair: mitochondrion-localized small heat shock protein 23.6, homolog-TrEMBL: Small heat-shock protein	SLSQVLNmVDLLTDNPVLSAASR	Unambiguous	4	1	M8(Oxidation)	High	1	0	1	0.000708	0.0184	308	329	3.09	0	504.44	0	3	820.432	2459.28	0	0.36	24/88	24	88	V
CD860421	ID15218 CD860421_rframe6, homolog-SwissProt: "Heat shock 22 kDa protein, mitochondrial", homolog-Tair: mitochondrion-localized small heat shock protein 23.6, homolog-TrEMBL: Small heat-shock protein	SLSQVLNmVDLLTDNPVLSAASR	Unambiguous	4	1	M8(Oxidation)	High	1	0	1	0	1.36e-05	301	326	4.35	0	1261.36	0	3	820.432	2459.28	0	0.58	31/88	31	88	V
CD860421	ID15218 CD860421_rframe6, homolog-SwissProt: "Heat shock 22 kDa protein, mitochondrial", homolog-Tair: mitochondrion-localized small heat shock protein 23.6, homolog-TrEMBL: Small heat-shock protein	RDDLLLSDVFDPFSPPR	Unambiguous	4	1		High	1	0	1	0.0007	0.0107	357	368	2.19	0	386.27	1	3	663.673	1989.01	0	-0.95	19/64	19	64	GftR
CD860421	ID15218 CD860421_rframe6, homolog-SwissProt: "Heat shock 22 kDa protein, mitochondrial", homolog-Tair: mitochondrion-localized small heat shock protein 23.6, homolog-TrEMBL: Small heat-shock protein	RDDLLLSDVFDPFSPPR	Unambiguous	4	1		High	1	0	1	0.00186	0.0135	357	366	2.31	0	358.68	1	3	663.673	1989.01	0	-0.95	20/64	20	64	GftR
CD860421	ID15218 CD860421_rframe6, homolog-SwissProt: "Heat shock 22 kDa protein, mitochondrial", homolog-Tair: mitochondrion-localized small heat shock protein 23.6, homolog-TrEMBL: Small heat-shock protein	SLSQVLNmVDLLTDNPVLSAASR	Unambiguous	4	1	M8(Oxidation)	High	1	0	1	0	9.32e-09	288	295	4.04	0	763.11	0	3	820.433	2459.28	0	1.25	26/88	26	88	GftR
CD860421	ID15218 CD860421_rframe6, homolog-SwissProt: "Heat shock 22 kDa protein, mitochondrial", homolog-Tair: mitochondrion-localized small heat shock protein 23.6, homolog-TrEMBL: Small heat-shock protein	DDLLLSDVFDPFSPPR	Unambiguous	4	1		High	1	0	1	0	5.09e-05	278	280	2.78	0	528.48	0	2	916.958	1832.91	0	0.63	14/30	14	30	GftR
CD860421	ID15218 CD860421_rframe6, homolog-SwissProt: "Heat shock 22 kDa protein, mitochondrial", homolog-Tair: mitochondrion-localized small heat shock protein 23.6, homolog-TrEMBL: Small heat-shock protein	SLSQVLNmVDLLTDNPVLSAASR	Unambiguous	4	1	M8(Oxidation)	High	1	0	1	0	6.83e-10	289	295	4.1	0	951.93	0	3	820.433	2459.28	0	1.25	28/88	28	88	GftR
CD860421	ID15218 CD860421_rframe6, homolog-SwissProt: "Heat shock 22 kDa protein, mitochondrial", homolog-Tair: mitochondrion-localized small heat shock protein 23.6, homolog-TrEMBL: Small heat-shock protein	DDLLLSDVFDPFSPPR	Unambiguous	4	1		High	1	0	1	0.00186	0.0132	292	295	2.57	0	514.98	0	2	916.958	1832.91	0	0.63	15/30	15	30	GftR
CD860421	ID15218 CD860421_rframe6, homolog-SwissProt: "Heat shock 22 kDa protein, mitochondrial", homolog-Tair: mitochondrion-localized small heat shock protein 23.6, homolog-TrEMBL: Small heat-shock protein	SLSQVLNmVDLLTDNPVLSAASR	Unambiguous	4	1	M8(Oxidation)	High	1	0	1	0	4.19e-16	240	239	4.33	0	775.71	0	2	1230.15	2459.29	0	1.85	20/44	20	44	GftR
CD860421	ID15218 CD860421_rframe6, homolog-SwissProt: "Heat shock 22 kDa protein, mitochondrial", homolog-Tair: mitochondrion-localized small heat shock protein 23.6, homolog-TrEMBL: Small heat-shock protein	SLSQVLNmVDLLTDNPVLSAASR	Unambiguous	4	1	M8(Oxidation)	High	1	0	1	0	0.000625	254	252	2.23	0	443.71	0	2	1230.15	2459.29	0	1.85	17/44	17	44	GftR
CD860421	ID15218 CD860421_rframe6, homolog-SwissProt: "Heat shock 22 kDa protein, mitochondrial", homolog-Tair: mitochondrion-localized small heat shock protein 23.6, homolog-TrEMBL: Small heat-shock protein	SLSQVLNmVDLLTDNPVLSAASR	Unambiguous	4	1	M8(Oxidation)	High	1	0	1	0	2.38e-07	251	264	3.15	0	722.57	0	2	1230.15	2459.29	0	1.85	18/44	18	44	GftR
CD860421	ID15218 CD860421_rframe6, homolog-SwissProt: "Heat shock 22 kDa protein, mitochondrial", homolog-Tair: mitochondrion-localized small heat shock protein 23.6, homolog-TrEMBL: Small heat-shock protein	SLSQVLNmVDLLTDNPVLSAASR	Unambiguous	4	1	M8(Oxidation)	High	1	0	1	0	0.00287	319	315	3.04	0	555.27	0	3	820.434	2459.29	0	2.81	23/88	23	88	GftR
CD860421	ID15218 CD860421_rframe6, homolog-SwissProt: "Heat shock 22 kDa protein, mitochondrial", homolog-Tair: mitochondrion-localized small heat shock protein 23.6, homolog-TrEMBL: Small heat-shock protein	ISVEQNTLTIK	Unambiguous	4	1		High	1	0	1	0	0.00355	260	257	2.42	0	825.34	0	2	623.357	1245.71	0	0.64	15/20	15	20	K
CD860421	ID15218 CD860421_rframe6, homolog-SwissProt: "Heat shock 22 kDa protein, mitochondrial", homolog-Tair: mitochondrion-localized small heat shock protein 23.6, homolog-TrEMBL: Small heat-shock protein	ETEDALFLR	Unambiguous	4	1		High	1	0	1	0.00833	0.112	312	300	2.02	0	351.04	0	2	547.28	1093.55	0	0.28	2017-11-16	11	16	K
CD860421	ID15218 CD860421_rframe6, homolog-SwissProt: "Heat shock 22 kDa protein, mitochondrial", homolog-Tair: mitochondrion-localized small heat shock protein 23.6, homolog-TrEMBL: Small heat-shock protein	RDDLLLSDVFDPFSPPR	Unambiguous	4	1		High	1	0	1	0	0.00057	347	340	2.99	0	638.21	1	3	663.674	1989.01	0	0.52	21/64	21	64	K
CD860421	ID15218 CD860421_rframe6, homolog-SwissProt: "Heat shock 22 kDa protein, mitochondrial", homolog-Tair: mitochondrion-localized small heat shock protein 23.6, homolog-TrEMBL: Small heat-shock protein	RDDLLLSDVFDPFSPPR	Unambiguous	4	1		High	1	0	1	0	1.81e-07	345	339	3.84	0	1269.53	1	3	663.674	1989.01	0	0.52	29/64	29	64	K
CD860421	ID15218 CD860421_rframe6, homolog-SwissProt: "Heat shock 22 kDa protein, mitochondrial", homolog-Tair: mitochondrion-localized small heat shock protein 23.6, homolog-TrEMBL: Small heat-shock protein	RDDLLLSDVFDPFSPPR	Unambiguous	4	1		High	1	0	1	0	8.77e-09	359	352	3.69	0	1349.43	1	3	663.675	1989.01	0	1.08	31/64	31	64	K
CD860421	ID15218 CD860421_rframe6, homolog-SwissProt: "Heat shock 22 kDa protein, mitochondrial", homolog-Tair: mitochondrion-localized small heat shock protein 23.6, homolog-TrEMBL: Small heat-shock protein	RDDLLLSDVFDPFSPPR	Unambiguous	4	1		High	1	0	1	0	0.00303	277	278	2.1	0	244.18	1	2	995.009	1989.01	0	1.97	13/32	13	32	K
CD860421	ID15218 CD860421_rframe6, homolog-SwissProt: "Heat shock 22 kDa protein, mitochondrial", homolog-Tair: mitochondrion-localized small heat shock protein 23.6, homolog-TrEMBL: Small heat-shock protein	DDLLLSDVFDPFSPPR	Unambiguous	4	1		High	1	0	1	0	0.000113	322	318	2.68	0	891.05	0	2	916.958	1832.91	0	0.9	17/30	17	30	K
CD860421	ID15218 CD860421_rframe6, homolog-SwissProt: "Heat shock 22 kDa protein, mitochondrial", homolog-Tair: mitochondrion-localized small heat shock protein 23.6, homolog-TrEMBL: Small heat-shock protein	SLSQVLNmVDLLTDNPVLSAASR	Unambiguous	4	1	M8(Oxidation)	High	1	0	1	0	7.93e-05	255	272	3.84	0	924.86	0	2	1230.14	2459.28	0	0.07	21/44	21	44	K
CD860421	ID15218 CD860421_rframe6, homolog-SwissProt: "Heat shock 22 kDa protein, mitochondrial", homolog-Tair: mitochondrion-localized small heat shock protein 23.6, homolog-TrEMBL: Small heat-shock protein	DDLLLSDVFDPFSPPR	Unambiguous	4	1		High	1	0	1	0	0.00965	323	316	3.24	0	1005.08	0	2	916.958	1832.91	0	0.9	17/30	17	30	K
CD860421	ID15218 CD860421_rframe6, homolog-SwissProt: "Heat shock 22 kDa protein, mitochondrial", homolog-Tair: mitochondrion-localized small heat shock protein 23.6, homolog-TrEMBL: Small heat-shock protein	SLSQVLNmVDLLTDNPVLSAASR	Unambiguous	4	1	M8(Oxidation)	High	1	0	1	0	0.000229	280	278	4.06	0	908.26	0	2	1230.14	2459.27	-0.01	-4.2	21/44	21	44	K
CD860421	ID15218 CD860421_rframe6, homolog-SwissProt: "Heat shock 22 kDa protein, mitochondrial", homolog-Tair: mitochondrion-localized small heat shock protein 23.6, homolog-TrEMBL: Small heat-shock protein	SLSQVLNmVDLLTDNPVLSAASR	Unambiguous	4	1	M8(Oxidation)	High	1	0	1	0	4.93e-05	287	288	2.71	0	354.98	0	2	1230.14	2459.27	-0.01	-4.2	15/44	15	44	K
CD860421	ID15218 CD860421_rframe6, homolog-SwissProt: "Heat shock 22 kDa protein, mitochondrial", homolog-Tair: mitochondrion-localized small heat shock protein 23.6, homolog-TrEMBL: Small heat-shock protein	SLSQVLNmVDLLTDNPVLSAASR	Unambiguous	4	1	M8(Oxidation)	High	1	0	1	0	6.56e-09	288	295	4.67	0	919.45	0	3	820.433	2459.28	0	1.25	27/88	27	88	K
CD860421	ID15218 CD860421_rframe6, homolog-SwissProt: "Heat shock 22 kDa protein, mitochondrial", homolog-Tair: mitochondrion-localized small heat shock protein 23.6, homolog-TrEMBL: Small heat-shock protein	SLSQVLNmVDLLTDNPVLSAASR	Unambiguous	4	1	M8(Oxidation)	High	1	0	1	0	1.19e-06	288	295	5.32	0	1409.27	0	3	820.433	2459.28	0	1.25	32/88	32	88	K
CD860421	ID15218 CD860421_rframe6, homolog-SwissProt: "Heat shock 22 kDa protein, mitochondrial", homolog-Tair: mitochondrion-localized small heat shock protein 23.6, homolog-TrEMBL: Small heat-shock protein	SLSQVLNmVDLLTDNPVLSAASR	Unambiguous	4	1	M8(Oxidation)	High	1	0	1	0	0.000823	289	294	3.09	0	473.82	0	3	820.433	2459.28	0	1.25	22/88	22	88	K
CD860421	ID15218 CD860421_rframe6, homolog-SwissProt: "Heat shock 22 kDa protein, mitochondrial", homolog-Tair: mitochondrion-localized small heat shock protein 23.6, homolog-TrEMBL: Small heat-shock protein	DDLLLSDVFDPFSPPR	Unambiguous	4	1		High	1	0	1	0.00203	0.0268	305	324	2.44	0	1176.88	0	2	916.958	1832.91	0	0.77	18/30	18	30	K
CD860421	ID15218 CD860421_rframe6, homolog-SwissProt: "Heat shock 22 kDa protein, mitochondrial", homolog-Tair: mitochondrion-localized small heat shock protein 23.6, homolog-TrEMBL: Small heat-shock protein	DDLLLSDVFDPFSPPR	Unambiguous	4	1		High	1	0	1	0	3.67e-05	267	258	3.01	0	997.59	0	2	916.957	1832.91	0	0.57	18/30	18	30	K
CD860421	ID15218 CD860421_rframe6, homolog-SwissProt: "Heat shock 22 kDa protein, mitochondrial", homolog-Tair: mitochondrion-localized small heat shock protein 23.6, homolog-TrEMBL: Small heat-shock protein	ISVEQNTLTIK	Unambiguous	4	1		High	1	0	1	0.00754	0.124	258	251	2.39	0	516.24	0	2	623.356	1245.71	0	0.34	14/20	14	20	B
CD860421	ID15218 CD860421_rframe6, homolog-SwissProt: "Heat shock 22 kDa protein, mitochondrial", homolog-Tair: mitochondrion-localized small heat shock protein 23.6, homolog-TrEMBL: Small heat-shock protein	SLSQVLNmVDLLTDNPVLSAASR	Unambiguous	4	1	M8(Oxidation)	High	1	0	1	0	0.000143	253	244	2.69	0	252.98	0	2	1230.15	2459.29	0	1.95	16/44	16	44	B
CD860421	ID15218 CD860421_rframe6, homolog-SwissProt: "Heat shock 22 kDa protein, mitochondrial", homolog-Tair: mitochondrion-localized small heat shock protein 23.6, homolog-TrEMBL: Small heat-shock protein	SLSQVLNmVDLLTDNPVLSAASR	Unambiguous	4	1	M8(Oxidation)	High	1	0	1	0	5.72e-05	281	300	2.87	0	549.58	0	3	820.432	2459.28	0	-0.39	26/88	26	88	B
CD860421	ID15218 CD860421_rframe6, homolog-SwissProt: "Heat shock 22 kDa protein, mitochondrial", homolog-Tair: mitochondrion-localized small heat shock protein 23.6, homolog-TrEMBL: Small heat-shock protein	SLSQVLNmVDLLTDNPVLSAASR	Unambiguous	4	1	M8(Oxidation)	High	1	0	1	0	0.00243	265	298	2.22	0	377.91	0	2	1230.14	2459.28	0	-1.62	15/44	15	44	B
CD860421	ID15218 CD860421_rframe6, homolog-SwissProt: "Heat shock 22 kDa protein, mitochondrial", homolog-Tair: mitochondrion-localized small heat shock protein 23.6, homolog-TrEMBL: Small heat-shock protein	SLSQVLNmVDLLTDNPVLSAASR	Unambiguous	4	1	M8(Oxidation)	High	1	0	1	0	0.00333	273	279	3.32	0	793.53	0	2	1230.14	2459.28	0	-1.62	19/44	19	44	B
CD860421	ID15218 CD860421_rframe6, homolog-SwissProt: "Heat shock 22 kDa protein, mitochondrial", homolog-Tair: mitochondrion-localized small heat shock protein 23.6, homolog-TrEMBL: Small heat-shock protein	SLSQVLNmVDLLTDNPVLSAASR	Unambiguous	4	1	M8(Oxidation)	High	1	0	1	0	0.00199	253	247	3.26	0	791.08	0	2	1230.15	2459.29	0	1.95	20/44	20	44	B
CD860421	ID15218 CD860421_rframe6, homolog-SwissProt: "Heat shock 22 kDa protein, mitochondrial", homolog-Tair: mitochondrion-localized small heat shock protein 23.6, homolog-TrEMBL: Small heat-shock protein	DDLLLSDVFDPFSPPR	Unambiguous	4	1		High	1	0	1	0	9.57e-05	310	306	2.58	0	783.73	0	2	916.958	1832.91	0	1.03	16/30	16	30	B
CD860421	ID15218 CD860421_rframe6, homolog-SwissProt: "Heat shock 22 kDa protein, mitochondrial", homolog-Tair: mitochondrion-localized small heat shock protein 23.6, homolog-TrEMBL: Small heat-shock protein	ISVEQNTLTIK	Unambiguous	4	1		High	1	0	1	0.000521	0.00242	255	254	2.48	0	1177.83	0	2	623.356	1245.71	0	0.44	17/20	17	20	V
CD860421	ID15218 CD860421_rframe6, homolog-SwissProt: "Heat shock 22 kDa protein, mitochondrial", homolog-Tair: mitochondrion-localized small heat shock protein 23.6, homolog-TrEMBL: Small heat-shock protein	ISVEQNTLTIK	Unambiguous	4	1		High	1	0	1	0	8.81e-05	271	266	2.5	0	590.79	0	2	623.356	1245.7	0	-0.05	13/20	13	20	V
CD860421	ID15218 CD860421_rframe6, homolog-SwissProt: "Heat shock 22 kDa protein, mitochondrial", homolog-Tair: mitochondrion-localized small heat shock protein 23.6, homolog-TrEMBL: Small heat-shock protein	DDLLLSDVFDPFSPPR	Unambiguous	4	1		High	1	0	1	0.000521	0.00306	307	303	1.99	0	320	0	2	916.96	1832.91	0	2.9	13/30	13	30	V
CD860421	ID15218 CD860421_rframe6, homolog-SwissProt: "Heat shock 22 kDa protein, mitochondrial", homolog-Tair: mitochondrion-localized small heat shock protein 23.6, homolog-TrEMBL: Small heat-shock protein	DDLLLSDVFDPFSPPR	Unambiguous	4	1		High	1	0	1	0	9.65e-12	289	284	3.16	0	738.45	0	2	916.957	1832.91	0	-0.43	16/30	16	30	V
CD860421	ID15218 CD860421_rframe6, homolog-SwissProt: "Heat shock 22 kDa protein, mitochondrial", homolog-Tair: mitochondrion-localized small heat shock protein 23.6, homolog-TrEMBL: Small heat-shock protein	DDLLLSDVFDPFSPPR	Unambiguous	4	1		High	1	0	1	0	0.000492	303	298	2.98	0	760.54	0	2	916.958	1832.91	0	0.83	16/30	16	30	V
CD860421	ID15218 CD860421_rframe6, homolog-SwissProt: "Heat shock 22 kDa protein, mitochondrial", homolog-Tair: mitochondrion-localized small heat shock protein 23.6, homolog-TrEMBL: Small heat-shock protein	SLSQVLNmVDLLTDNPVLSAASR	Unambiguous	4	1	M8(Oxidation)	High	1	0	1	0	8.07e-05	255	270	2.52	0	309.82	0	2	1230.14	2459.28	0	0.46	13/44	13	44	V
CD860421	ID15218 CD860421_rframe6, homolog-SwissProt: "Heat shock 22 kDa protein, mitochondrial", homolog-Tair: mitochondrion-localized small heat shock protein 23.6, homolog-TrEMBL: Small heat-shock protein	SLSQVLNmVDLLTDNPVLSAASR	Unambiguous	4	1	M8(Oxidation)	High	1	0	1	0	4.37e-16	308	329	4.65	0	1324.64	0	3	820.432	2459.28	0	0.36	29/88	29	88	V
CD860421	ID15218 CD860421_rframe6, homolog-SwissProt: "Heat shock 22 kDa protein, mitochondrial", homolog-Tair: mitochondrion-localized small heat shock protein 23.6, homolog-TrEMBL: Small heat-shock protein	DDLLLSDVFDPFSPPR	Unambiguous	4	1		High	1	0	1	0.0033	0.0483	267	278	2.04	0	275.43	0	2	916.957	1832.91	0	0.57	2017-11-30	11	30	V
CD860421	ID15218 CD860421_rframe6, homolog-SwissProt: "Heat shock 22 kDa protein, mitochondrial", homolog-Tair: mitochondrion-localized small heat shock protein 23.6, homolog-TrEMBL: Small heat-shock protein	SLSQVLNmVDLLTDNPVLSAASR	Unambiguous	4	1	M8(Oxidation)	High	1	0	1	0	7.02e-06	282	297	2.68	0	417.83	0	3	820.432	2459.28	0	-0.24	21/88	21	88	V
CD860421	ID15218 CD860421_rframe6, homolog-SwissProt: "Heat shock 22 kDa protein, mitochondrial", homolog-Tair: mitochondrion-localized small heat shock protein 23.6, homolog-TrEMBL: Small heat-shock protein	RDDLLLSDVFDPFSPPR	Unambiguous	4	1		High	1	0	1	0	0.0133	338	326	3.44	0	1012.82	1	3	663.675	1989.01	0	1.9	25/64	25	64	GftR
CD860421	ID15218 CD860421_rframe6, homolog-SwissProt: "Heat shock 22 kDa protein, mitochondrial", homolog-Tair: mitochondrion-localized small heat shock protein 23.6, homolog-TrEMBL: Small heat-shock protein	SLSQVLNmVDLLTDNPVLSAASR	Unambiguous	4	1	M8(Oxidation)	High	1	0	1	0	0.00304	260	284	4.37	0	854.82	0	2	1230.14	2459.28	0	-1.03	21/44	21	44	GftR
CD860421	ID15218 CD860421_rframe6, homolog-SwissProt: "Heat shock 22 kDa protein, mitochondrial", homolog-Tair: mitochondrion-localized small heat shock protein 23.6, homolog-TrEMBL: Small heat-shock protein	SLSQVLNmVDLLTDNPVLSAASR	Unambiguous	4	1	M8(Oxidation)	High	1	0	1	0	0.011	302	303	3.66	0	913.94	0	3	820.433	2459.29	0	1.77	27/88	27	88	GftR
CD860421	ID15218 CD860421_rframe6, homolog-SwissProt: "Heat shock 22 kDa protein, mitochondrial", homolog-Tair: mitochondrion-localized small heat shock protein 23.6, homolog-TrEMBL: Small heat-shock protein	SLSQVLNmVDLLTDNPVLSAASR	Unambiguous	4	1	M8(Oxidation)	High	1	0	1	0	0.032	261	300	3.39	0	574.41	0	2	1230.14	2459.28	0	-1.03	18/44	18	44	GftR
CD860421	ID15218 CD860421_rframe6, homolog-SwissProt: "Heat shock 22 kDa protein, mitochondrial", homolog-Tair: mitochondrion-localized small heat shock protein 23.6, homolog-TrEMBL: Small heat-shock protein	SLSQVLNmVDLLTDNPVLSAASR	Unambiguous	4	1	M8(Oxidation)	High	1	0	1	0.000556	0.0889	281	301	2.29	0	468.39	0	3	820.432	2459.28	0	-0.39	20/88	20	88	GftR
CD860421	ID15218 CD860421_rframe6, homolog-SwissProt: "Heat shock 22 kDa protein, mitochondrial", homolog-Tair: mitochondrion-localized small heat shock protein 23.6, homolog-TrEMBL: Small heat-shock protein	SLSQVLNmVDLLTDNPVLSAASR	Unambiguous	4	1	M8(Oxidation)	High	1	0	1	0	0.00133	281	301	4.3	0	796.26	0	3	820.432	2459.28	0	-0.39	25/88	25	88	GftR
CD860421	ID15218 CD860421_rframe6, homolog-SwissProt: "Heat shock 22 kDa protein, mitochondrial", homolog-Tair: mitochondrion-localized small heat shock protein 23.6, homolog-TrEMBL: Small heat-shock protein	SLSQVLNmVDLLTDNPVLSAASR	Unambiguous	4	1	M8(Oxidation)	High	1	0	1	0	0.0145	276	299	2.67	0	693.14	0	2	1230.14	2459.28	0	-1.03	19/44	19	44	GftR
CD860421	ID15218 CD860421_rframe6, homolog-SwissProt: "Heat shock 22 kDa protein, mitochondrial", homolog-Tair: mitochondrion-localized small heat shock protein 23.6, homolog-TrEMBL: Small heat-shock protein	DDLLLSDVFDPFSPPR	Unambiguous	4	1		High	1	0	1	0	0.0236	292	276	2.78	0	915.73	0	2	916.957	1832.91	0	0.43	17/30	17	30	GftR
CD860421	ID15218 CD860421_rframe6, homolog-SwissProt: "Heat shock 22 kDa protein, mitochondrial", homolog-Tair: mitochondrion-localized small heat shock protein 23.6, homolog-TrEMBL: Small heat-shock protein	DDLLLSDVFDPFSPPR	Unambiguous	4	1		High	1	0	1	0	0.0199	274	280	2.95	0	830.45	0	2	916.957	1832.91	0	0.43	17/30	17	30	GftR
CD860421	ID15218 CD860421_rframe6, homolog-SwissProt: "Heat shock 22 kDa protein, mitochondrial", homolog-Tair: mitochondrion-localized small heat shock protein 23.6, homolog-TrEMBL: Small heat-shock protein	DDLLLSDVFDPFSPPR	Unambiguous	4	1		High	1	0	1	0.0072	0.221	300	317	1.36	0	367.21	0	2	916.957	1832.91	0	0.17	2017-12-30	12	30	GftR
CD860421	ID15218 CD860421_rframe6, homolog-SwissProt: "Heat shock 22 kDa protein, mitochondrial", homolog-Tair: mitochondrion-localized small heat shock protein 23.6, homolog-TrEMBL: Small heat-shock protein	ISVEQNTLTIK	Unambiguous	4	1		High	1	0	1	0.000632	0.0159	262	281	2.47	0	834.83	0	2	623.355	1245.7	0	-1.62	14/20	14	20	K
CD860421	ID15218 CD860421_rframe6, homolog-SwissProt: "Heat shock 22 kDa protein, mitochondrial", homolog-Tair: mitochondrion-localized small heat shock protein 23.6, homolog-TrEMBL: Small heat-shock protein	ISVEQNTLTIK	Unambiguous	4	1		High	1	0	1	0.000632	0.00173	342	348	2.91	0	1301.04	0	2	623.356	1245.7	0	-0.83	17/20	17	20	K
CD860421	ID15218 CD860421_rframe6, homolog-SwissProt: "Heat shock 22 kDa protein, mitochondrial", homolog-Tair: mitochondrion-localized small heat shock protein 23.6, homolog-TrEMBL: Small heat-shock protein	RDDLLLSDVFDPFSPPR	Unambiguous	4	1		High	1	0	1	0	0.000265	362	352	4.09	0	931.66	1	3	663.675	1989.01	0	1.08	24/64	24	64	K
CD860421	ID15218 CD860421_rframe6, homolog-SwissProt: "Heat shock 22 kDa protein, mitochondrial", homolog-Tair: mitochondrion-localized small heat shock protein 23.6, homolog-TrEMBL: Small heat-shock protein	RDDLLLSDVFDPFSPPR	Unambiguous	4	1		High	1	0	1	0	9.06e-06	378	356	4.27	0	1587.64	1	3	663.676	1989.01	0	2.36	32/64	32	64	K
CD860421	ID15218 CD860421_rframe6, homolog-SwissProt: "Heat shock 22 kDa protein, mitochondrial", homolog-Tair: mitochondrion-localized small heat shock protein 23.6, homolog-TrEMBL: Small heat-shock protein	RDDLLLSDVFDPFSPPR	Unambiguous	4	1		High	1	0	1	0.00206	0.0554	276	261	2.46	0	380.45	1	2	995.011	1989.02	0	3.81	16/32	16	32	K
CD860421	ID15218 CD860421_rframe6, homolog-SwissProt: "Heat shock 22 kDa protein, mitochondrial", homolog-Tair: mitochondrion-localized small heat shock protein 23.6, homolog-TrEMBL: Small heat-shock protein	RDDLLLSDVFDPFSPPR	Unambiguous	4	1		High	1	0	1	0.00109	0.0215	278	268	2.31	0	541.76	1	2	995.011	1989.02	0	3.81	17/32	17	32	K
CD860421	ID15218 CD860421_rframe6, homolog-SwissProt: "Heat shock 22 kDa protein, mitochondrial", homolog-Tair: mitochondrion-localized small heat shock protein 23.6, homolog-TrEMBL: Small heat-shock protein	DDLLLSDVFDPFSPPR	Unambiguous	4	1		High	1	0	1	0.000632	0.00762	329	331	2.23	0	1038.74	0	2	916.958	1832.91	0	1.43	18/30	18	30	K
CD860421	ID15218 CD860421_rframe6, homolog-SwissProt: "Heat shock 22 kDa protein, mitochondrial", homolog-Tair: mitochondrion-localized small heat shock protein 23.6, homolog-TrEMBL: Small heat-shock protein	DDLLLSDVFDPFSPPR	Unambiguous	4	1		High	1	0	1	0.000632	0.00209	336	320	3.38	0	752.91	0	2	916.96	1832.91	0	3.1	15/30	15	30	K
CD860421	ID15218 CD860421_rframe6, homolog-SwissProt: "Heat shock 22 kDa protein, mitochondrial", homolog-Tair: mitochondrion-localized small heat shock protein 23.6, homolog-TrEMBL: Small heat-shock protein	DDLLLSDVFDPFSPPR	Unambiguous	4	1		High	1	0	1	0	0.000253	328	304	3.29	0	914.18	0	2	916.96	1832.91	0	3.1	17/30	17	30	K
CD860421	ID15218 CD860421_rframe6, homolog-SwissProt: "Heat shock 22 kDa protein, mitochondrial", homolog-Tair: mitochondrion-localized small heat shock protein 23.6, homolog-TrEMBL: Small heat-shock protein	SLSQVLNmVDLLTDNPVLSAASR	Unambiguous	4	1	M8(Oxidation)	High	1	0	1	0	3.82e-05	233	241	4.15	0	757.8	0	2	1230.14	2459.28	0	-0.33	21/44	21	44	K
CD860421	ID15218 CD860421_rframe6, homolog-SwissProt: "Heat shock 22 kDa protein, mitochondrial", homolog-Tair: mitochondrion-localized small heat shock protein 23.6, homolog-TrEMBL: Small heat-shock protein	SLSQVLNmVDLLTDNPVLSAASR	Unambiguous	4	1	M8(Oxidation)	High	1	0	1	0.000632	0.00205	247	286	2.17	0	385.62	0	2	1230.15	2459.28	0	0.66	16/44	16	44	K
CD860421	ID15218 CD860421_rframe6, homolog-SwissProt: "Heat shock 22 kDa protein, mitochondrial", homolog-Tair: mitochondrion-localized small heat shock protein 23.6, homolog-TrEMBL: Small heat-shock protein	SLSQVLNmVDLLTDNPVLSAASR	Unambiguous	4	1	M8(Oxidation)	High	1	0	1	0	0.000328	240	274	3.78	0	687.62	0	2	1230.15	2459.28	0	0.66	20/44	20	44	K
CD860421	ID15218 CD860421_rframe6, homolog-SwissProt: "Heat shock 22 kDa protein, mitochondrial", homolog-Tair: mitochondrion-localized small heat shock protein 23.6, homolog-TrEMBL: Small heat-shock protein	SLSQVLNmVDLLTDNPVLSAASR	Unambiguous	4	1	M8(Oxidation)	High	1	0	1	0.000632	0.00154	302	326	2.82	0	341.97	0	3	820.432	2459.28	0	0.58	22/88	22	88	K
CD860421	ID15218 CD860421_rframe6, homolog-SwissProt: "Heat shock 22 kDa protein, mitochondrial", homolog-Tair: mitochondrion-localized small heat shock protein 23.6, homolog-TrEMBL: Small heat-shock protein	SLSQVLNmVDLLTDNPVLSAASR	Unambiguous	4	1	M8(Oxidation)	High	1	0	1	0	1.19e-05	302	325	4.1	0	1432.77	0	3	820.432	2459.28	0	0.58	30/88	30	88	K
CD860421	ID15218 CD860421_rframe6, homolog-SwissProt: "Heat shock 22 kDa protein, mitochondrial", homolog-Tair: mitochondrion-localized small heat shock protein 23.6, homolog-TrEMBL: Small heat-shock protein	DDLLLSDVFDPFSPPR	Unambiguous	4	1		High	1	0	1	0.0037	0.0717	329	336	2.36	0	599.7	0	2	916.958	1832.91	0	1.1	14/30	14	30	K
CD860421	ID15218 CD860421_rframe6, homolog-SwissProt: "Heat shock 22 kDa protein, mitochondrial", homolog-Tair: mitochondrion-localized small heat shock protein 23.6, homolog-TrEMBL: Small heat-shock protein	SLSQVLNmVDLLTDNPVLSAASR	Unambiguous	4	1	M8(Oxidation)	High	1	0	1	0.000632	0.00312	262	251	2.86	0	305.95	0	2	1230.15	2459.29	0	2.75	14/44	14	44	K
CD860421	ID15218 CD860421_rframe6, homolog-SwissProt: "Heat shock 22 kDa protein, mitochondrial", homolog-Tair: mitochondrion-localized small heat shock protein 23.6, homolog-TrEMBL: Small heat-shock protein	ISVEQNTLTIK	Unambiguous	4	1		High	1	0	1	0.00124	0.0196	272	268	1.84	0	754.57	0	2	623.356	1245.71	0	0.15	14/20	14	20	B
CD860421	ID15218 CD860421_rframe6, homolog-SwissProt: "Heat shock 22 kDa protein, mitochondrial", homolog-Tair: mitochondrion-localized small heat shock protein 23.6, homolog-TrEMBL: Small heat-shock protein	ISVEQNTLTIK	Unambiguous	4	1		High	1	0	1	0	0.000232	271	266	2.68	0	736.3	0	2	623.356	1245.71	0	0.15	14/20	14	20	B
CD860421	ID15218 CD860421_rframe6, homolog-SwissProt: "Heat shock 22 kDa protein, mitochondrial", homolog-Tair: mitochondrion-localized small heat shock protein 23.6, homolog-TrEMBL: Small heat-shock protein	RDDLLLSDVFDPFSPPR	Unambiguous	4	1		High	1	0	1	0	2.55e-05	354	343	2.73	0	1417.09	1	3	663.675	1989.01	0	1.35	30/64	30	64	B
CD860421	ID15218 CD860421_rframe6, homolog-SwissProt: "Heat shock 22 kDa protein, mitochondrial", homolog-Tair: mitochondrion-localized small heat shock protein 23.6, homolog-TrEMBL: Small heat-shock protein	SLSQVLNmVDLLTDNPVLSAASR	Unambiguous	4	1	M8(Oxidation)	High	1	0	1	0	4.19e-05	269	288	3.59	0	719.53	0	2	1230.14	2459.27	-0.01	-4.2	19/44	19	44	B
CD860421	ID15218 CD860421_rframe6, homolog-SwissProt: "Heat shock 22 kDa protein, mitochondrial", homolog-Tair: mitochondrion-localized small heat shock protein 23.6, homolog-TrEMBL: Small heat-shock protein	SLSQVLNmVDLLTDNPVLSAASR	Unambiguous	4	1	M8(Oxidation)	High	1	0	1	0	2.63e-09	303	329	4.3	0	1392.31	0	3	820.432	2459.28	0	0.66	32/88	32	88	B
CD860421	ID15218 CD860421_rframe6, homolog-SwissProt: "Heat shock 22 kDa protein, mitochondrial", homolog-Tair: mitochondrion-localized small heat shock protein 23.6, homolog-TrEMBL: Small heat-shock protein	SLSQVLNmVDLLTDNPVLSAASR	Unambiguous	4	1	M8(Oxidation)	High	1	0	1	0	5.62e-07	232	241	3.18	0	603.33	0	2	1230.14	2459.28	0	-0.23	19/44	19	44	B
CD860421	ID15218 CD860421_rframe6, homolog-SwissProt: "Heat shock 22 kDa protein, mitochondrial", homolog-Tair: mitochondrion-localized small heat shock protein 23.6, homolog-TrEMBL: Small heat-shock protein	SLSQVLNmVDLLTDNPVLSAASR	Unambiguous	4	1	M8(Oxidation)	High	1	0	1	0	0.000228	303	328	2.47	0	202.13	0	3	820.432	2459.28	0	0.66	18/88	18	88	B
CD860421	ID15218 CD860421_rframe6, homolog-SwissProt: "Heat shock 22 kDa protein, mitochondrial", homolog-Tair: mitochondrion-localized small heat shock protein 23.6, homolog-TrEMBL: Small heat-shock protein	SLSQVLNmVDLLTDNPVLSAASR	Unambiguous	4	1	M8(Oxidation)	High	1	0	1	0	1.37e-06	303	328	4.4	0	872.67	0	3	820.432	2459.28	0	0.66	28/88	28	88	B
CD860421	ID15218 CD860421_rframe6, homolog-SwissProt: "Heat shock 22 kDa protein, mitochondrial", homolog-Tair: mitochondrion-localized small heat shock protein 23.6, homolog-TrEMBL: Small heat-shock protein	SLSQVLNmVDLLTDNPVLSAASR	Unambiguous	4	1	M8(Oxidation)	High	1	0	1	0	3.61e-06	246	240	3.99	0	1131.8	0	2	1230.14	2459.28	0	-0.23	20/44	20	44	B
CD860421	ID15218 CD860421_rframe6, homolog-SwissProt: "Heat shock 22 kDa protein, mitochondrial", homolog-Tair: mitochondrion-localized small heat shock protein 23.6, homolog-TrEMBL: Small heat-shock protein	SLSQVLNmVDLLTDNPVLSAASR	Unambiguous	4	1	M8(Oxidation)	High	1	0	1	0	3.06e-06	243	234	3.33	0	526.43	0	2	1230.15	2459.28	0	1.55	18/44	18	44	B
CD860421	ID15218 CD860421_rframe6, homolog-SwissProt: "Heat shock 22 kDa protein, mitochondrial", homolog-Tair: mitochondrion-localized small heat shock protein 23.6, homolog-TrEMBL: Small heat-shock protein	DDLLLSDVFDPFSPPR	Unambiguous	4	1		High	1	0	1	0.00162	0.0316	288	297	1.79	0	339.32	0	2	916.957	1832.91	0	0.37	14/30	14	30	B
CD860421	ID15218 CD860421_rframe6, homolog-SwissProt: "Heat shock 22 kDa protein, mitochondrial", homolog-Tair: mitochondrion-localized small heat shock protein 23.6, homolog-TrEMBL: Small heat-shock protein	DDLLLSDVFDPFSPPR	Unambiguous	4	1		High	1	0	1	0	4.33e-08	279	281	3.65	0	922.93	0	2	916.957	1832.91	0	0.37	18/30	18	30	B
CD860421	ID15218 CD860421_rframe6, homolog-SwissProt: "Heat shock 22 kDa protein, mitochondrial", homolog-Tair: mitochondrion-localized small heat shock protein 23.6, homolog-TrEMBL: Small heat-shock protein	DDLLLSDVFDPFSPPR	Unambiguous	4	1		High	1	0	1	0	0.0063	289	295	2.83	0	756.53	0	2	916.957	1832.91	0	0.37	16/30	16	30	B
CD860421	ID15218 CD860421_rframe6, homolog-SwissProt: "Heat shock 22 kDa protein, mitochondrial", homolog-Tair: mitochondrion-localized small heat shock protein 23.6, homolog-TrEMBL: Small heat-shock protein	ISVEQNTLTIK	Unambiguous	4	1		High	1	0	1	0.000373	4.43e-05	710	762	2.46	0	852.12	0	2	623.355	1245.7	0	-1.71	15/20	15	20	V
CD860421	ID15218 CD860421_rframe6, homolog-SwissProt: "Heat shock 22 kDa protein, mitochondrial", homolog-Tair: mitochondrion-localized small heat shock protein 23.6, homolog-TrEMBL: Small heat-shock protein	ISVEQNTLTIK	Unambiguous	4	1		High	1	0	1	0.000373	0.000193	700	752	2.84	0	834.45	0	2	623.355	1245.7	0	-1.71	15/20	15	20	V
CD860421	ID15218 CD860421_rframe6, homolog-SwissProt: "Heat shock 22 kDa protein, mitochondrial", homolog-Tair: mitochondrion-localized small heat shock protein 23.6, homolog-TrEMBL: Small heat-shock protein	RDDLLLSDVFDPFSPPR	Unambiguous	4	1		High	1	0	1	0	5.07e-13	1001	1042	3.41	0	822.42	1	3	663.676	1989.01	0	2.82	24/64	24	64	V
CD860421	ID15218 CD860421_rframe6, homolog-SwissProt: "Heat shock 22 kDa protein, mitochondrial", homolog-Tair: mitochondrion-localized small heat shock protein 23.6, homolog-TrEMBL: Small heat-shock protein	RDDLLLSDVFDPFSPPR	Unambiguous	4	1		High	1	0	1	0.000373	2.1e-06	998	1042	3.11	0	495.95	1	3	663.676	1989.01	0	2.82	21/64	21	64	V
CD860421	ID15218 CD860421_rframe6, homolog-SwissProt: "Heat shock 22 kDa protein, mitochondrial", homolog-Tair: mitochondrion-localized small heat shock protein 23.6, homolog-TrEMBL: Small heat-shock protein	RDDLLLSDVFDPFSPPR	Unambiguous	4	1		High	1	0	1	0	1.1e-09	882	938	3.24	0	1112.37	1	3	663.675	1989.01	0	1.72	27/64	27	64	V
CD860421	ID15218 CD860421_rframe6, homolog-SwissProt: "Heat shock 22 kDa protein, mitochondrial", homolog-Tair: mitochondrion-localized small heat shock protein 23.6, homolog-TrEMBL: Small heat-shock protein	RDDLLLSDVFDPFSPPR	Unambiguous	4	1		High	1	0	1	0.00142	0.0255	656	719	3.16	0	507.8	1	2	995.007	1989.01	0	-0.05	19/32	19	32	V
CD860421	ID15218 CD860421_rframe6, homolog-SwissProt: "Heat shock 22 kDa protein, mitochondrial", homolog-Tair: mitochondrion-localized small heat shock protein 23.6, homolog-TrEMBL: Small heat-shock protein	RDDLLLSDVFDPFSPPR	Unambiguous	4	1		High	1	0	1	0.000373	5.46e-08	673	725	2.78	0	739.75	1	2	995.007	1989.01	0	-0.05	21/32	21	32	V
CD860421	ID15218 CD860421_rframe6, homolog-SwissProt: "Heat shock 22 kDa protein, mitochondrial", homolog-Tair: mitochondrion-localized small heat shock protein 23.6, homolog-TrEMBL: Small heat-shock protein	DDLLLSDVFDPFSPPR	Unambiguous	4	1		High	1	0	1	0	1.29e-10	698	717	3.7	0	1082.82	0	2	916.957	1832.91	0	0.03	18/30	18	30	V
CD860421	ID15218 CD860421_rframe6, homolog-SwissProt: "Heat shock 22 kDa protein, mitochondrial", homolog-Tair: mitochondrion-localized small heat shock protein 23.6, homolog-TrEMBL: Small heat-shock protein	DDLLLSDVFDPFSPPR	Unambiguous	4	1		High	1	0	1	0.0072	0.11	758	788	2.43	0	528.71	0	2	916.957	1832.91	0	0.03	14/30	14	30	V
CD860421	ID15218 CD860421_rframe6, homolog-SwissProt: "Heat shock 22 kDa protein, mitochondrial", homolog-Tair: mitochondrion-localized small heat shock protein 23.6, homolog-TrEMBL: Small heat-shock protein	SLSQVLNmVDLLTDNPVLSAASR	Unambiguous	4	1	M8(Oxidation)	High	1	0	1	0	4.12e-16	658	685	4.27	0	843.46	0	2	1230.14	2459.28	0	0.07	20/44	20	44	V
CD860421	ID15218 CD860421_rframe6, homolog-SwissProt: "Heat shock 22 kDa protein, mitochondrial", homolog-Tair: mitochondrion-localized small heat shock protein 23.6, homolog-TrEMBL: Small heat-shock protein	SLSQVLNmVDLLTDNPVLSAASR	Unambiguous	4	1	M8(Oxidation)	High	1	0	1	0	1.58e-14	825	862	4.54	0	1315.24	0	3	820.432	2459.28	0	0.36	30/88	30	88	V
CD860421	ID15218 CD860421_rframe6, homolog-SwissProt: "Heat shock 22 kDa protein, mitochondrial", homolog-Tair: mitochondrion-localized small heat shock protein 23.6, homolog-TrEMBL: Small heat-shock protein	SLSQVLNmVDLLTDNPVLSAASR	Unambiguous	4	1	M8(Oxidation)	High	1	0	1	0	4.12e-16	643	659	5.16	0	1161.83	0	2	1230.14	2459.28	0	-0.03	24/44	24	44	V
CD860421	ID15218 CD860421_rframe6, homolog-SwissProt: "Heat shock 22 kDa protein, mitochondrial", homolog-Tair: mitochondrion-localized small heat shock protein 23.6, homolog-TrEMBL: Small heat-shock protein	SLSQVLNmVDLLTDNPVLSAASR	Unambiguous	4	1	M8(Oxidation)	High	1	0	1	0.000373	0.000157	811	854	3.06	0	634.14	0	3	820.432	2459.28	0	0.21	22/88	22	88	V
CD860421	ID15218 CD860421_rframe6, homolog-SwissProt: "Heat shock 22 kDa protein, mitochondrial", homolog-Tair: mitochondrion-localized small heat shock protein 23.6, homolog-TrEMBL: Small heat-shock protein	SLSQVLNmVDLLTDNPVLSAASR	Unambiguous	4	1	M8(Oxidation)	High	1	0	1	0	4.12e-16	809	854	5.91	0	1694.16	0	3	820.432	2459.28	0	0.21	33/88	33	88	V
CD860421	ID15218 CD860421_rframe6, homolog-SwissProt: "Heat shock 22 kDa protein, mitochondrial", homolog-Tair: mitochondrion-localized small heat shock protein 23.6, homolog-TrEMBL: Small heat-shock protein	DDLLLSDVFDPFSPPR	Unambiguous	4	1		High	1	0	1	0.000373	1.06e-07	644	662	3	0	838.15	0	2	916.957	1832.91	0	0.23	17/30	17	30	V
CD860421	ID15218 CD860421_rframe6, homolog-SwissProt: "Heat shock 22 kDa protein, mitochondrial", homolog-Tair: mitochondrion-localized small heat shock protein 23.6, homolog-TrEMBL: Small heat-shock protein	SLSQVLNmVDLLTDNPVLSAASR	Unambiguous	4	1	M8(Oxidation)	High	1	0	1	0	1.51e-10	637	677	3.38	0	595.13	0	2	1230.14	2459.28	0	-0.03	17/44	17	44	V
CD860421	ID15218 CD860421_rframe6, homolog-SwissProt: "Heat shock 22 kDa protein, mitochondrial", homolog-Tair: mitochondrion-localized small heat shock protein 23.6, homolog-TrEMBL: Small heat-shock protein	DDLLLSDVFDPFSPPR	Unambiguous	4	1		High	1	0	1	0.000373	8.52e-07	637	649	2.41	0	924.76	0	2	916.958	1832.91	0	0.7	18/30	18	30	V
CD860421	ID15218 CD860421_rframe6, homolog-SwissProt: "Heat shock 22 kDa protein, mitochondrial", homolog-Tair: mitochondrion-localized small heat shock protein 23.6, homolog-TrEMBL: Small heat-shock protein	SLSQVLNmVDLLTDNPVLSAASR	Unambiguous	4	1	M8(Oxidation)	High	1	0	1	0.000373	9.13e-05	662	701	2.43	0	259.25	0	2	1230.15	2459.28	0	0.96	12/44	12	44	V
CD860421	ID15218 CD860421_rframe6, homolog-SwissProt: "Heat shock 22 kDa protein, mitochondrial", homolog-Tair: mitochondrion-localized small heat shock protein 23.6, homolog-TrEMBL: Small heat-shock protein	RDDLLLSDVFDPFSPPR	Unambiguous	4	1		High	1	0	1	0.000595	0.041	332	323	3.71	0	1050.44	1	3	663.677	1989.02	0	3.84	26/64	26	64	GftR
CD860421	ID15218 CD860421_rframe6, homolog-SwissProt: "Heat shock 22 kDa protein, mitochondrial", homolog-Tair: mitochondrion-localized small heat shock protein 23.6, homolog-TrEMBL: Small heat-shock protein	RDDLLLSDVFDPFSPPR	Unambiguous	4	1		High	1	0	1	0.00163	0.0786	362	352	2.24	0	422.88	1	3	663.675	1989.01	0	1.26	19/64	19	64	GftR
CD860421	ID15218 CD860421_rframe6, homolog-SwissProt: "Heat shock 22 kDa protein, mitochondrial", homolog-Tair: mitochondrion-localized small heat shock protein 23.6, homolog-TrEMBL: Small heat-shock protein	SLSQVLNmVDLLTDNPVLSAASR	Unambiguous	4	1	M8(Oxidation)	High	1	0	1	0	0.00216	267	286	4.23	0	946.22	0	2	1230.14	2459.28	0	-1.42	20/44	20	44	GftR
CD860421	ID15218 CD860421_rframe6, homolog-SwissProt: "Heat shock 22 kDa protein, mitochondrial", homolog-Tair: mitochondrion-localized small heat shock protein 23.6, homolog-TrEMBL: Small heat-shock protein	SLSQVLNmVDLLTDNPVLSAASR	Unambiguous	4	1	M8(Oxidation)	High	1	0	1	0.000595	0.00427	321	346	4.26	0	1024.86	0	3	820.431	2459.28	0	-1.13	29/88	29	88	GftR
CD860421	ID15218 CD860421_rframe6, homolog-SwissProt: "Heat shock 22 kDa protein, mitochondrial", homolog-Tair: mitochondrion-localized small heat shock protein 23.6, homolog-TrEMBL: Small heat-shock protein	DDLLLSDVFDPFSPPR	Unambiguous	4	1		High	1	0	1	0.00495	0.214	304	314	1.86	0	242.53	0	2	916.958	1832.91	0	0.97	13/30	13	30	GftR
CD860421	ID15218 CD860421_rframe6, homolog-SwissProt: "Heat shock 22 kDa protein, mitochondrial", homolog-Tair: mitochondrion-localized small heat shock protein 23.6, homolog-TrEMBL: Small heat-shock protein	SLSQVLNmVDLLTDNPVLSAASR	Unambiguous	4	1	M8(Oxidation)	High	1	0	1	0.000595	0.00302	250	275	3.67	0	619.15	0	2	1230.14	2459.28	0	0.16	19/44	19	44	GftR
CD860421	ID15218 CD860421_rframe6, homolog-SwissProt: "Heat shock 22 kDa protein, mitochondrial", homolog-Tair: mitochondrion-localized small heat shock protein 23.6, homolog-TrEMBL: Small heat-shock protein	SLSQVLNmVDLLTDNPVLSAASR	Unambiguous	4	1	M8(Oxidation)	High	1	0	1	0.000595	0.00465	252	264	2.86	0	454.97	0	2	1230.14	2459.28	0	0.16	16/44	16	44	GftR
CD860421	ID15218 CD860421_rframe6, homolog-SwissProt: "Heat shock 22 kDa protein, mitochondrial", homolog-Tair: mitochondrion-localized small heat shock protein 23.6, homolog-TrEMBL: Small heat-shock protein	DDLLLSDVFDPFSPPR	Unambiguous	4	1		High	1	0	1	0.000595	0.0405	314	302	3.46	0	980.17	0	2	916.958	1832.91	0	1.1	18/30	18	30	GftR
CD860421	ID15218 CD860421_rframe6, homolog-SwissProt: "Heat shock 22 kDa protein, mitochondrial", homolog-Tair: mitochondrion-localized small heat shock protein 23.6, homolog-TrEMBL: Small heat-shock protein	ISVEQNTLTIK	Unambiguous	4	1		High	1	0	1	0	2.6e-06	257	276	2.74	0	852.67	0	2	623.355	1245.7	0	-1.42	15/20	15	20	K
CD860421	ID15218 CD860421_rframe6, homolog-SwissProt: "Heat shock 22 kDa protein, mitochondrial", homolog-Tair: mitochondrion-localized small heat shock protein 23.6, homolog-TrEMBL: Small heat-shock protein	RDDLLLSDVFDPFSPPR	Unambiguous	4	1		High	1	0	1	0	4.61e-12	371	354	3.77	0	1170.92	1	3	663.675	1989.01	0	0.98	27/64	27	64	K
CD860421	ID15218 CD860421_rframe6, homolog-SwissProt: "Heat shock 22 kDa protein, mitochondrial", homolog-Tair: mitochondrion-localized small heat shock protein 23.6, homolog-TrEMBL: Small heat-shock protein	RDDLLLSDVFDPFSPPR	Unambiguous	4	1		High	1	0	1	0	3.51e-05	370	351	2.63	0	564.55	1	3	663.675	1989.01	0	0.98	20/64	20	64	K
CD860421	ID15218 CD860421_rframe6, homolog-SwissProt: "Heat shock 22 kDa protein, mitochondrial", homolog-Tair: mitochondrion-localized small heat shock protein 23.6, homolog-TrEMBL: Small heat-shock protein	RDDLLLSDVFDPFSPPR	Unambiguous	4	1		High	1	0	1	0	7.39e-13	349	336	3.78	0	1632.57	1	3	663.675	1989.01	0	1.44	30/64	30	64	K
CD860421	ID15218 CD860421_rframe6, homolog-SwissProt: "Heat shock 22 kDa protein, mitochondrial", homolog-Tair: mitochondrion-localized small heat shock protein 23.6, homolog-TrEMBL: Small heat-shock protein	RDDLLLSDVFDPFSPPR	Unambiguous	4	1		High	1	0	1	0	8.36e-05	293	274	2.89	0	241.52	1	2	995.009	1989.01	0	1.42	13/32	13	32	K
CD860421	ID15218 CD860421_rframe6, homolog-SwissProt: "Heat shock 22 kDa protein, mitochondrial", homolog-Tair: mitochondrion-localized small heat shock protein 23.6, homolog-TrEMBL: Small heat-shock protein	DDLLLSDVFDPFSPPR	Unambiguous	4	1		High	1	0	1	0	1.58e-07	278	294	3.33	0	627.79	0	2	916.957	1832.91	0	0.23	15/30	15	30	K
CD860421	ID15218 CD860421_rframe6, homolog-SwissProt: "Heat shock 22 kDa protein, mitochondrial", homolog-Tair: mitochondrion-localized small heat shock protein 23.6, homolog-TrEMBL: Small heat-shock protein	DDLLLSDVFDPFSPPR	Unambiguous	4	1		High	1	0	1	0	4.84e-06	303	301	2.33	0	536.46	0	2	916.957	1832.91	0	0.23	14/30	14	30	K
CD860421	ID15218 CD860421_rframe6, homolog-SwissProt: "Heat shock 22 kDa protein, mitochondrial", homolog-Tair: mitochondrion-localized small heat shock protein 23.6, homolog-TrEMBL: Small heat-shock protein	SLSQVLNmVDLLTDNPVLSAASR	Unambiguous	4	1	M8(Oxidation)	High	1	0	1	0	3.3e-11	228	244	4.51	0	680.41	0	2	1230.15	2459.28	0	1.06	19/44	19	44	K
CD860421	ID15218 CD860421_rframe6, homolog-SwissProt: "Heat shock 22 kDa protein, mitochondrial", homolog-Tair: mitochondrion-localized small heat shock protein 23.6, homolog-TrEMBL: Small heat-shock protein	SLSQVLNmVDLLTDNPVLSAASR	Unambiguous	4	1	M8(Oxidation)	High	1	0	1	0	5.44e-12	255	275	4.81	0	993.99	0	2	1230.14	2459.28	0	0.46	22/44	22	44	K
CD860421	ID15218 CD860421_rframe6, homolog-SwissProt: "Heat shock 22 kDa protein, mitochondrial", homolog-Tair: mitochondrion-localized small heat shock protein 23.6, homolog-TrEMBL: Small heat-shock protein	DDLLLSDVFDPFSPPR	Unambiguous	4	1		High	1	0	1	0	8.47e-08	305	311	2.98	0	888.57	0	2	916.959	1832.91	0	1.83	18/30	18	30	K
CD860421	ID15218 CD860421_rframe6, homolog-SwissProt: "Heat shock 22 kDa protein, mitochondrial", homolog-Tair: mitochondrion-localized small heat shock protein 23.6, homolog-TrEMBL: Small heat-shock protein	SLSQVLNmVDLLTDNPVLSAASR	Unambiguous	4	1	M8(Oxidation)	High	1	0	1	0	7.58e-14	260	280	3.97	0	985.02	0	2	1230.14	2459.28	0	0.46	21/44	21	44	K
CD860421	ID15218 CD860421_rframe6, homolog-SwissProt: "Heat shock 22 kDa protein, mitochondrial", homolog-Tair: mitochondrion-localized small heat shock protein 23.6, homolog-TrEMBL: Small heat-shock protein	DDLLLSDVFDPFSPPR	Unambiguous	4	1		High	1	0	1	0.00474	0.132	298	289	2.46	0	1040.63	0	2	916.957	1832.91	0	0.5	18/30	18	30	K
CD860421	ID15218 CD860421_rframe6, homolog-SwissProt: "Heat shock 22 kDa protein, mitochondrial", homolog-Tair: mitochondrion-localized small heat shock protein 23.6, homolog-TrEMBL: Small heat-shock protein	SLSQVLNmVDLLTDNPVLSAASR	Unambiguous	4	1	M8(Oxidation)	High	1	0	1	0	7.84e-09	259	284	3.64	0	881.04	0	2	1230.14	2459.28	0	0.16	19/44	19	44	K
CD860421	ID15218 CD860421_rframe6, homolog-SwissProt: "Heat shock 22 kDa protein, mitochondrial", homolog-Tair: mitochondrion-localized small heat shock protein 23.6, homolog-TrEMBL: Small heat-shock protein	SLSQVLNmVDLLTDNPVLSAASR	Unambiguous	4	1	M8(Oxidation)	High	1	0	1	0	3.01e-15	301	303	5.03	0	1169.43	0	3	820.433	2459.29	0	1.77	29/88	29	88	K
CD860421	ID15218 CD860421_rframe6, homolog-SwissProt: "Heat shock 22 kDa protein, mitochondrial", homolog-Tair: mitochondrion-localized small heat shock protein 23.6, homolog-TrEMBL: Small heat-shock protein	SLSQVLNmVDLLTDNPVLSAASR	Unambiguous	4	1	M8(Oxidation)	High	1	0	1	0.000531	0.0145	302	303	2.34	0	366.23	0	3	820.433	2459.29	0	1.77	21/88	21	88	K
CF805722	CF805722 UniRef100_A4ZSZ4 Cluster: Actin; n=1; Populus trichocarpa|Rep: Actin - Populus trichocarpa (Western balsam poplar) (Populus balsamiferasubsp. trichocarpa), partial (47%)_rframe3	AVFPSIVGRPR	Unambiguous	76	1		High	1	0	1	0.000374	0.00726	186	179	2.05	0	511.73	0	2	599.857	1198.71	0	0.14	2017-12-20	12	20	V
CF805722	CF805722 UniRef100_A4ZSZ4 Cluster: Actin; n=1; Populus trichocarpa|Rep: Actin - Populus trichocarpa (Western balsam poplar) (Populus balsamiferasubsp. trichocarpa), partial (47%)_rframe3	AVFPSIVGRPR	Unambiguous	76	1		High	1	0	1	0.00186	0.0138	184	176	2.22	0	376.05	0	2	599.856	1198.71	0	0.04	2017-10-20	10	20	GftR
CF805722	CF805722 UniRef100_A4ZSZ4 Cluster: Actin; n=1; Populus trichocarpa|Rep: Actin - Populus trichocarpa (Western balsam poplar) (Populus balsamiferasubsp. trichocarpa), partial (47%)_rframe3	AVFPSIVGRPR	Unambiguous	76	1		High	1	0	1	0.000459	0.0333	187	177	1.95	0	533.88	0	2	599.856	1198.71	0	0.04	13/20	13	20	B
CF805722	CF805722 UniRef100_A4ZSZ4 Cluster: Actin; n=1; Populus trichocarpa|Rep: Actin - Populus trichocarpa (Western balsam poplar) (Populus balsamiferasubsp. trichocarpa), partial (47%)_rframe3	AVFPSIVGRPR	Unambiguous	76	1		High	1	0	1	0.000521	0.00242	187	178	2.35	0	450.56	0	2	599.857	1198.71	0	0.65	2017-12-20	12	20	V
CF805722	CF805722 UniRef100_A4ZSZ4 Cluster: Actin; n=1; Populus trichocarpa|Rep: Actin - Populus trichocarpa (Western balsam poplar) (Populus balsamiferasubsp. trichocarpa), partial (47%)_rframe3	AVFPSIVGRPR	Unambiguous	76	1		High	1	0	1	0.000556	0.122	200	189	2.08	0	424.17	0	2	599.857	1198.71	0	1.05	2017-11-20	11	20	GftR
CF805722	CF805722 UniRef100_A4ZSZ4 Cluster: Actin; n=1; Populus trichocarpa|Rep: Actin - Populus trichocarpa (Western balsam poplar) (Populus balsamiferasubsp. trichocarpa), partial (47%)_rframe3	AVFPSIVGRPR	Unambiguous	76	1		High	1	0	1	0.00408	0.178	183	178	1.98	0	353.16	0	2	599.857	1198.71	0	0.85	2017-11-20	11	20	GftR
CF805722	CF805722 UniRef100_A4ZSZ4 Cluster: Actin; n=1; Populus trichocarpa|Rep: Actin - Populus trichocarpa (Western balsam poplar) (Populus balsamiferasubsp. trichocarpa), partial (47%)_rframe3	AVFPSIVGRPR	Unambiguous	76	1		High	1	0	1	0.00162	0.0398	186	181	2.01	0	291.68	0	2	599.856	1198.71	0	0.04	2017-10-20	10	20	B
CF805722	CF805722 UniRef100_A4ZSZ4 Cluster: Actin; n=1; Populus trichocarpa|Rep: Actin - Populus trichocarpa (Western balsam poplar) (Populus balsamiferasubsp. trichocarpa), partial (47%)_rframe3	AVFPSIVGRPR	Unambiguous	76	1		High	1	0	1	0.000373	5.81e-06	440	418	2.41	0	458.75	0	2	599.857	1198.71	0	0.44	2017-12-20	12	20	V
CF805722	CF805722 UniRef100_A4ZSZ4 Cluster: Actin; n=1; Populus trichocarpa|Rep: Actin - Populus trichocarpa (Western balsam poplar) (Populus balsamiferasubsp. trichocarpa), partial (47%)_rframe3	TTGIVLDSGDGVSHTVPIYEGYALPHAILR	Unambiguous	76	1		High	1	0	1	0	2.61e-13	655	631	4.6	0	832.32	0	3	1051.22	3151.65	0	1.88	30/116	30	116	V
CF805722	CF805722 UniRef100_A4ZSZ4 Cluster: Actin; n=1; Populus trichocarpa|Rep: Actin - Populus trichocarpa (Western balsam poplar) (Populus balsamiferasubsp. trichocarpa), partial (47%)_rframe3	AVFPSIVGRPR	Unambiguous	76	1		High	1	0	1	0.00203	0.116	183	180	2.19	0	409.96	0	2	599.856	1198.7	0	-0.58	2017-11-20	11	20	GftR
CF805722	CF805722 UniRef100_A4ZSZ4 Cluster: Actin; n=1; Populus trichocarpa|Rep: Actin - Populus trichocarpa (Western balsam poplar) (Populus balsamiferasubsp. trichocarpa), partial (47%)_rframe3	TTGIVLDSGDGVSHTVPIYEGYALPHAILR	Unambiguous	76	1		High	1	0	1	0	4.69e-16	293	262	5.39	0	740.03	0	3	1051.22	3151.64	0	-0.09	28/116	28	116	K
contig_129786_2.1	IMGA|contig_129786_2.1 Ribosomal protein S27 contig_129786 2691-1622 F PREDN 20111014	VLQNDIDLLNPPAELEKR	Unambiguous	1	1		High	1	0	1	0.000373	1.37e-08	613	598	3.56	0	640.12	1	3	693.048	2077.13	0	0.75	25/68	25	68	V
contig_129786_2.1	IMGA|contig_129786_2.1 Ribosomal protein S27 contig_129786 2691-1622 F PREDN 20111014	VLQNDIDLLNPPAELEK	Unambiguous	1	1		High	1	0	1	0.000373	1.37e-08	661	682	3.53	0	394.6	0	2	961.018	1921.03	0	1	14/32	14	32	V
contig01595	ID p.sativum_wa1_contig01595_rframe6, homolog-SwissProt: "Ferritin-2, chloroplastic", homolog-Tair: ferritin 4, homolog-TrEMBL: Ferritin	VLTGVLFEPFVEVK	Unambiguous	2	1		High	1	0	1	0	8.91e-05	167	177	2.38	0	257.88	0	2	788.953	1576.9	0	-0.38	2017-10-26	10	26	B
contig01595	ID p.sativum_wa1_contig01595_rframe6, homolog-SwissProt: "Ferritin-2, chloroplastic", homolog-Tair: ferritin 4, homolog-TrEMBL: Ferritin	VLTGVLFEPFVEVK	Unambiguous	2	1		High	1	0	1	0	0.000141	168	167	2.66	0	476.94	0	2	788.953	1576.9	0	-0.38	13/26	13	26	B
contig01595	ID p.sativum_wa1_contig01595_rframe6, homolog-SwissProt: "Ferritin-2, chloroplastic", homolog-Tair: ferritin 4, homolog-TrEMBL: Ferritin	VLTGVLFEPFVEVK	Unambiguous	2	1		High	1	0	1	0.000374	0.000552	144	130	3.4	0	867.31	0	2	788.954	1576.9	0	1.09	16/26	16	26	V
contig01595	ID p.sativum_wa1_contig01595_rframe6, homolog-SwissProt: "Ferritin-2, chloroplastic", homolog-Tair: ferritin 4, homolog-TrEMBL: Ferritin	VLTGVLFEPFVEVK	Unambiguous	2	1		High	1	0	1	0.000374	0.000879	134	119	2.23	0	297.17	0	2	788.954	1576.9	0	1.09	2017-11-26	11	26	V
contig01595	ID p.sativum_wa1_contig01595_rframe6, homolog-SwissProt: "Ferritin-2, chloroplastic", homolog-Tair: ferritin 4, homolog-TrEMBL: Ferritin	VLTGVLFEPFVEVK	Unambiguous	2	1		High	1	0	1	0.000374	0.00427	163	170	3.43	0	498.43	0	2	788.953	1576.9	0	0.24	13/26	13	26	V
contig01595	ID p.sativum_wa1_contig01595_rframe6, homolog-SwissProt: "Ferritin-2, chloroplastic", homolog-Tair: ferritin 4, homolog-TrEMBL: Ferritin	VLTGVLFEPFVEVK	Unambiguous	2	1		High	1	0	1	0	0.00604	123	136	2.34	0	300.69	0	2	788.952	1576.9	0	-1.07	2017-10-26	10	26	GftR
contig01595	ID p.sativum_wa1_contig01595_rframe6, homolog-SwissProt: "Ferritin-2, chloroplastic", homolog-Tair: ferritin 4, homolog-TrEMBL: Ferritin	VLTGVLFEPFVEVK	Unambiguous	2	1		High	1	0	1	0	6.97e-08	150	166	3.94	0	838.94	0	2	788.953	1576.9	0	0.16	16/26	16	26	GftR
contig01595	ID p.sativum_wa1_contig01595_rframe6, homolog-SwissProt: "Ferritin-2, chloroplastic", homolog-Tair: ferritin 4, homolog-TrEMBL: Ferritin	VLTGVLFEPFVEVK	Unambiguous	2	1		High	1	0	1	0	0.000597	129	137	2.83	0	787.75	0	2	788.952	1576.9	0	-0.84	15/26	15	26	K
contig01595	ID p.sativum_wa1_contig01595_rframe6, homolog-SwissProt: "Ferritin-2, chloroplastic", homolog-Tair: ferritin 4, homolog-TrEMBL: Ferritin	VLTGVLFEPFVEVK	Unambiguous	2	1		High	1	0	1	0	1.34e-07	163	174	4.3	0	1392.82	0	2	788.953	1576.9	0	0.16	20/26	20	26	K
contig01595	ID p.sativum_wa1_contig01595_rframe6, homolog-SwissProt: "Ferritin-2, chloroplastic", homolog-Tair: ferritin 4, homolog-TrEMBL: Ferritin	VLTGVLFEPFVEVK	Unambiguous	2	1		High	1	0	1	0	0.0139	123	141	2.72	0	326.76	0	2	788.952	1576.9	0	-1.23	2017-10-26	10	26	B
contig01595	ID p.sativum_wa1_contig01595_rframe6, homolog-SwissProt: "Ferritin-2, chloroplastic", homolog-Tair: ferritin 4, homolog-TrEMBL: Ferritin	VLTGVLFEPFVEVK	Unambiguous	2	1		High	1	0	1	0	0.012	162	173	3.45	0	819.02	0	2	788.953	1576.9	0	0.01	16/26	16	26	GftR
contig01595	ID p.sativum_wa1_contig01595_rframe6, homolog-SwissProt: "Ferritin-2, chloroplastic", homolog-Tair: ferritin 4, homolog-TrEMBL: Ferritin	VLTGVLFEPFVEVK	Unambiguous	2	1		High	1	0	1	0	0.0127	138	125	2.26	0	808.37	0	2	788.954	1576.9	0	0.94	14/26	14	26	GftR
contig01595	ID p.sativum_wa1_contig01595_rframe6, homolog-SwissProt: "Ferritin-2, chloroplastic", homolog-Tair: ferritin 4, homolog-TrEMBL: Ferritin	VLTGVLFEPFVEVK	Unambiguous	2	1		High	1	0	1	0	0.000732	173	167	3.8	0	783.24	0	2	788.953	1576.9	0	0.55	15/26	15	26	K
contig01595	ID p.sativum_wa1_contig01595_rframe6, homolog-SwissProt: "Ferritin-2, chloroplastic", homolog-Tair: ferritin 4, homolog-TrEMBL: Ferritin	VLTGVLFEPFVEVK	Unambiguous	2	1		High	1	0	1	0.000632	0.00232	173	167	2.99	0	625.22	0	2	788.953	1576.9	0	0.63	15/26	15	26	K
contig01595	ID p.sativum_wa1_contig01595_rframe6, homolog-SwissProt: "Ferritin-2, chloroplastic", homolog-Tair: ferritin 4, homolog-TrEMBL: Ferritin	VLTGVLFEPFVEVK	Unambiguous	2	1		High	1	0	1	0	0.00815	152	141	2.48	0	691.95	0	2	788.955	1576.9	0	2.25	14/26	14	26	B
contig01595	ID p.sativum_wa1_contig01595_rframe6, homolog-SwissProt: "Ferritin-2, chloroplastic", homolog-Tair: ferritin 4, homolog-TrEMBL: Ferritin	VLTGVLFEPFVEVK	Unambiguous	2	1		High	1	0	1	0	0.000129	167	167	3.08	0	556.09	0	2	788.953	1576.9	0	0.71	14/26	14	26	B
contig01595	ID p.sativum_wa1_contig01595_rframe6, homolog-SwissProt: "Ferritin-2, chloroplastic", homolog-Tair: ferritin 4, homolog-TrEMBL: Ferritin	VLTGVLFEPFVEVK	Unambiguous	2	1		High	1	0	1	0	4.24e-10	450	471	3.69	0	1178.57	0	2	788.953	1576.9	0	-0.07	19/26	19	26	V
contig01595	ID p.sativum_wa1_contig01595_rframe6, homolog-SwissProt: "Ferritin-2, chloroplastic", homolog-Tair: ferritin 4, homolog-TrEMBL: Ferritin	VLTGVLFEPFVEVK	Unambiguous	2	1		High	1	0	1	0.000595	0.0101	139	130	3.87	0	892.36	0	2	788.954	1576.9	0	0.94	17/26	17	26	GftR
contig01595	ID p.sativum_wa1_contig01595_rframe6, homolog-SwissProt: "Ferritin-2, chloroplastic", homolog-Tair: ferritin 4, homolog-TrEMBL: Ferritin	VLTGVLFEPFVEVK	Unambiguous	2	1		High	1	0	1	0.00163	0.0829	168	174	2.46	0	585.68	0	2	788.953	1576.9	0	-0.14	14/26	14	26	GftR
contig01595	ID p.sativum_wa1_contig01595_rframe6, homolog-SwissProt: "Ferritin-2, chloroplastic", homolog-Tair: ferritin 4, homolog-TrEMBL: Ferritin	VLTGVLFEPFVEVK	Unambiguous	2	1		High	1	0	1	0	8.41e-09	163	176	3.93	0	1134.04	0	2	788.953	1576.9	0	0.01	18/26	18	26	K
contig01595	ID p.sativum_wa1_contig01595_rframe6, homolog-SwissProt: "Ferritin-2, chloroplastic", homolog-Tair: ferritin 4, homolog-TrEMBL: Ferritin	VLTGVLFEPFVEVK	Unambiguous	2	1		High	1	0	1	0	0.000913	159	170	2.47	0	716.26	0	2	788.953	1576.9	0	0.01	14/26	14	26	K
contig02118	ID p.sativum_wa1_contig02118_rframe-3, homolog-SwissProt: 60S ribosomal protein L13-1, homolog-Tair: breast basic conserved 1, homolog-TrEMBL: 60S ribosomal protein L13	LAPTIGIAIDHR	Unambiguous	2	1		High	1	0	1	0.00248	0.0396	159	145	1.97	0	358.32	0	2	638.872	1276.74	0	0.36	2017-12-22	12	22	B
contig02118	ID p.sativum_wa1_contig02118_rframe-3, homolog-SwissProt: 60S ribosomal protein L13-1, homolog-Tair: breast basic conserved 1, homolog-TrEMBL: 60S ribosomal protein L13	LAPTIGIAIDHR	Unambiguous	2	1		High	1	0	1	0.000374	0.0035	161	154	2.77	0	750.57	0	2	638.872	1276.74	0	0.36	16/22	16	22	V
contig02118	ID p.sativum_wa1_contig02118_rframe-3, homolog-SwissProt: 60S ribosomal protein L13-1, homolog-Tair: breast basic conserved 1, homolog-TrEMBL: 60S ribosomal protein L13	LAPTIGIAIDHR	Unambiguous	2	1		High	1	0	1	0	0.00895	169	161	1.91	0	371.5	0	2	638.872	1276.74	0	-0.5	2017-12-22	12	22	B
contig02118	ID p.sativum_wa1_contig02118_rframe-3, homolog-SwissProt: 60S ribosomal protein L13-1, homolog-Tair: breast basic conserved 1, homolog-TrEMBL: 60S ribosomal protein L13	LAPTIGIAIDHR	Unambiguous	2	1		High	1	0	1	0.000521	0.00372	168	156	2.08	0	658.41	0	2	638.872	1276.74	0	-0.5	15/22	15	22	V
contig02118	ID p.sativum_wa1_contig02118_rframe-3, homolog-SwissProt: 60S ribosomal protein L13-1, homolog-Tair: breast basic conserved 1, homolog-TrEMBL: 60S ribosomal protein L13	LAPTIGIAIDHR	Unambiguous	2	1		High	1	0	1	0	0.000176	159	149	2.25	0	523.43	0	2	638.872	1276.74	0	-0.5	16/22	16	22	V
contig02118	ID p.sativum_wa1_contig02118_rframe-3, homolog-SwissProt: 60S ribosomal protein L13-1, homolog-Tair: breast basic conserved 1, homolog-TrEMBL: 60S ribosomal protein L13	LAPTIGIAIDHR	Unambiguous	2	1		High	1	0	1	0	0.00474	201	185	1.82	0	412.05	0	2	638.871	1276.74	0	-1.27	13/22	13	22	B
contig02118	ID p.sativum_wa1_contig02118_rframe-3, homolog-SwissProt: 60S ribosomal protein L13-1, homolog-Tair: breast basic conserved 1, homolog-TrEMBL: 60S ribosomal protein L13	LAPTIGIAIDHR	Unambiguous	2	1		High	1	0	1	0.000373	3.65e-05	466	414	2.35	0	690.96	0	2	638.872	1276.74	0	-0.6	16/22	16	22	V
contig02752	ID p.sativum_wa1_contig02752_rframe6, homolog-SwissProt: 60S ribosomal protein L35, homolog-Tair: Ribosomal L29 family protein, homolog-TrEMBL: Putative uncharacterized protein	LSIAQVLTVISQK	Unambiguous	8	1		High	1	0	1	0	1.17e-08	55	54	2.63	0	555.49	0	2	700.429	1399.85	0	-0.85	14/24	14	24	B
contig02752	ID p.sativum_wa1_contig02752_rframe6, homolog-SwissProt: 60S ribosomal protein L35, homolog-Tair: Ribosomal L29 family protein, homolog-TrEMBL: Putative uncharacterized protein	LSIAQVLTVISQK	Unambiguous	8	1		High	1	0	1	0	1.06e-11	55	53	3.63	0	964.84	0	2	700.429	1399.85	0	-0.68	16/24	16	24	B
contig02752	ID p.sativum_wa1_contig02752_rframe6, homolog-SwissProt: 60S ribosomal protein L35, homolog-Tair: Ribosomal L29 family protein, homolog-TrEMBL: Putative uncharacterized protein	YLPLDLRPK	Unambiguous	8	1		High	1	0	1	0.00362	0.0873	292	270	1.41	0	255.47	0	2	557.834	1114.66	0	-0.36	2017-11-16	11	16	V
contig02752	ID p.sativum_wa1_contig02752_rframe6, homolog-SwissProt: 60S ribosomal protein L35, homolog-Tair: Ribosomal L29 family protein, homolog-TrEMBL: Putative uncharacterized protein	LSIAQVLTVISQK	Unambiguous	8	1		High	1	0	1	0	0.000148	47	42	3.5	0	786.12	0	2	700.43	1399.85	0	0.28	14/24	14	24	V
contig02752	ID p.sativum_wa1_contig02752_rframe6, homolog-SwissProt: 60S ribosomal protein L35, homolog-Tair: Ribosomal L29 family protein, homolog-TrEMBL: Putative uncharacterized protein	LSIAQVLTVISQK	Unambiguous	8	1		High	1	0	1	0	0.000233	53	52	3.3	0	915.61	0	2	700.43	1399.85	0	0.19	16/24	16	24	V
contig02752	ID p.sativum_wa1_contig02752_rframe6, homolog-SwissProt: 60S ribosomal protein L35, homolog-Tair: Ribosomal L29 family protein, homolog-TrEMBL: Putative uncharacterized protein	LSIAQVLTVISQK	Unambiguous	8	1		High	1	0	1	0	0.000136	41	37	2.73	0	1032.19	0	2	700.43	1399.85	0	0.63	16/24	16	24	V
contig02752	ID p.sativum_wa1_contig02752_rframe6, homolog-SwissProt: 60S ribosomal protein L35, homolog-Tair: Ribosomal L29 family protein, homolog-TrEMBL: Putative uncharacterized protein	LSIAQVLTVISQK	Unambiguous	8	1		High	1	0	1	0	0.000126	53	40	2.31	0	386.04	0	2	700.429	1399.85	0	-1.03	15/24	15	24	GftR
contig02752	ID p.sativum_wa1_contig02752_rframe6, homolog-SwissProt: 60S ribosomal protein L35, homolog-Tair: Ribosomal L29 family protein, homolog-TrEMBL: Putative uncharacterized protein	LSIAQVLTVISQK	Unambiguous	8	1		High	1	0	1	0	1.21e-12	52	50	3.68	0	727.53	0	2	700.429	1399.85	0	-1.03	17/24	17	24	GftR
contig02752	ID p.sativum_wa1_contig02752_rframe6, homolog-SwissProt: 60S ribosomal protein L35, homolog-Tair: Ribosomal L29 family protein, homolog-TrEMBL: Putative uncharacterized protein	LSIAQVLTVISQK	Unambiguous	8	1		High	1	0	1	0	2.58e-06	52	44	3	0	276.98	0	2	700.429	1399.85	0	-1.55	13/24	13	24	GftR
contig02752	ID p.sativum_wa1_contig02752_rframe6, homolog-SwissProt: 60S ribosomal protein L35, homolog-Tair: Ribosomal L29 family protein, homolog-TrEMBL: Putative uncharacterized protein	LSIAQVLTVISQK	Unambiguous	8	1		High	1	0	1	0	7.29e-07	41	35	3.18	0	664.59	0	2	700.43	1399.85	0	0.45	16/24	16	24	K
contig02752	ID p.sativum_wa1_contig02752_rframe6, homolog-SwissProt: 60S ribosomal protein L35, homolog-Tair: Ribosomal L29 family protein, homolog-TrEMBL: Putative uncharacterized protein	LSIAQVLTVISQK	Unambiguous	8	1		High	1	0	1	0	0.000293	41	38	2.68	0	376.77	0	2	700.43	1399.85	0	0.45	13/24	13	24	K
contig02752	ID p.sativum_wa1_contig02752_rframe6, homolog-SwissProt: 60S ribosomal protein L35, homolog-Tair: Ribosomal L29 family protein, homolog-TrEMBL: Putative uncharacterized protein	LSIAQVLTVISQK	Unambiguous	8	1		High	1	0	1	0	0.00306	41	39	2.86	0	541.64	0	2	700.43	1399.85	0	0.89	15/24	15	24	B
contig02752	ID p.sativum_wa1_contig02752_rframe6, homolog-SwissProt: 60S ribosomal protein L35, homolog-Tair: Ribosomal L29 family protein, homolog-TrEMBL: Putative uncharacterized protein	LSIAQVLTVISQK	Unambiguous	8	1		High	1	0	1	0.000459	0.0425	37	37	1.94	0	201.39	0	2	700.43	1399.85	0	0.89	2017-12-24	12	24	B
contig02752	ID p.sativum_wa1_contig02752_rframe6, homolog-SwissProt: 60S ribosomal protein L35, homolog-Tair: Ribosomal L29 family protein, homolog-TrEMBL: Putative uncharacterized protein	LSIAQVLTVISQK	Unambiguous	8	1		High	1	0	1	0	4.44e-10	36	39	2.71	0	590.73	0	2	700.43	1399.85	0	1.24	16/24	16	24	V
contig02752	ID p.sativum_wa1_contig02752_rframe6, homolog-SwissProt: 60S ribosomal protein L35, homolog-Tair: Ribosomal L29 family protein, homolog-TrEMBL: Putative uncharacterized protein	LSIAQVLTVISQK	Unambiguous	8	1		High	1	0	1	0	9.38e-12	38	40	3.45	0	1192.41	0	2	700.43	1399.85	0	0.54	18/24	18	24	V
contig02752	ID p.sativum_wa1_contig02752_rframe6, homolog-SwissProt: 60S ribosomal protein L35, homolog-Tair: Ribosomal L29 family protein, homolog-TrEMBL: Putative uncharacterized protein	LSIAQVLTVISQK	Unambiguous	8	1		High	1	0	1	0	1.41e-09	52	53	3.18	0	982.2	0	2	700.429	1399.85	0	-0.16	18/24	18	24	V
contig02752	ID p.sativum_wa1_contig02752_rframe6, homolog-SwissProt: 60S ribosomal protein L35, homolog-Tair: Ribosomal L29 family protein, homolog-TrEMBL: Putative uncharacterized protein	LSIAQVLTVISQK	Unambiguous	8	1		High	1	0	1	0	0.0169	42	41	2.91	0	735.9	0	2	700.43	1399.85	0	0.37	14/24	14	24	GftR
contig02752	ID p.sativum_wa1_contig02752_rframe6, homolog-SwissProt: 60S ribosomal protein L35, homolog-Tair: Ribosomal L29 family protein, homolog-TrEMBL: Putative uncharacterized protein	LSIAQVLTVISQK	Unambiguous	8	1		High	1	0	1	0	0.00417	53	53	3.58	0	1233.37	0	2	700.43	1399.85	0	0.11	17/24	17	24	GftR
contig02752	ID p.sativum_wa1_contig02752_rframe6, homolog-SwissProt: 60S ribosomal protein L35, homolog-Tair: Ribosomal L29 family protein, homolog-TrEMBL: Putative uncharacterized protein	LSIAQVLTVISQK	Unambiguous	8	1		High	1	0	1	0	2.3e-10	143	150	2.87	0	1216.43	0	2	700.43	1399.85	0	0.28	18/24	18	24	V
contig02752	ID p.sativum_wa1_contig02752_rframe6, homolog-SwissProt: 60S ribosomal protein L35, homolog-Tair: Ribosomal L29 family protein, homolog-TrEMBL: Putative uncharacterized protein	LSIAQVLTVISQK	Unambiguous	8	1		High	1	0	1	0.000373	8.8e-09	134	148	3.43	0	1410.15	0	2	700.43	1399.85	0	0.28	18/24	18	24	V
contig02752	ID p.sativum_wa1_contig02752_rframe6, homolog-SwissProt: 60S ribosomal protein L35, homolog-Tair: Ribosomal L29 family protein, homolog-TrEMBL: Putative uncharacterized protein	LSIAQVLTVISQK	Unambiguous	8	1		High	1	0	1	0	4.21e-09	169	165	3.69	0	1076.85	0	2	700.43	1399.85	0	0.19	16/24	16	24	V
contig02752	ID p.sativum_wa1_contig02752_rframe6, homolog-SwissProt: 60S ribosomal protein L35, homolog-Tair: Ribosomal L29 family protein, homolog-TrEMBL: Putative uncharacterized protein	LSIAQVLTVISQK	Unambiguous	8	1		High	1	0	1	0.000595	0.0329	43	42	2.87	0	720.83	0	2	700.43	1399.85	0	1.24	16/24	16	24	GftR
contig02752	ID p.sativum_wa1_contig02752_rframe6, homolog-SwissProt: 60S ribosomal protein L35, homolog-Tair: Ribosomal L29 family protein, homolog-TrEMBL: Putative uncharacterized protein	LSIAQVLTVISQK	Unambiguous	8	1		High	1	0	1	0	0.00147	55	53	3.86	0	1246.02	0	2	700.43	1399.85	0	-0.07	17/24	17	24	GftR
contig02752	ID p.sativum_wa1_contig02752_rframe6, homolog-SwissProt: 60S ribosomal protein L35, homolog-Tair: Ribosomal L29 family protein, homolog-TrEMBL: Putative uncharacterized protein	LSIAQVLTVISQK	Unambiguous	8	1		High	1	0	1	0	1.61e-06	44	43	2.58	0	609.76	0	2	700.43	1399.85	0	1.24	16/24	16	24	K
[truncated: 16,851 more rows]

## Sheet: Quant Matrix
Table S1b		PD MultiConsensus list of quantifiable proteins of 5 days old seeldling with SCs found in all replicates of at leas one cultivar; n=3. NULL SCs where exchanged by a minimal value (0.5). B= Blauwschokker, V= Vroege, G=GftR, K=Kelvedon. p - values student T-test< 0.05 (yellow); ratio<0.5 (green), ratio>2.0(red)
[truncated: 84 more rows]
