# Supplementary material for: Proteomic Profiling of the Microsomal Root Fraction: Discrimination of Pisum sativum L. Cultivars and Identification of Putative Root Growth Markers
Source: Proteomes. 2017 Mar 2;5(1):8. doi: 10.3390/proteomes5010008 (PMC5372229; doi:10.3390/proteomes5010008)
Supplement: Supplementary file 1 [file proteomes-05-00008-s001.zip › Kopie von Supplemental Table2_neu-1.xlsx]

## Sheet: TableS2
Supplemental Table 2.	A: ProtMax proteotypic target peptide Intensities of selected marker proteins. B = Blauwschokker, V = Vroege, G = GftR, K= Kelvedon
	Peptides	m/z	B_1	B_2	B_3	G_1	G_2	G_3	K_1	K_2	K_3	V_1	V_2	V_3
wa1_contig23573_Mitochondrial outer membrane protein porin	SAAVVDITR	466.26	6401323	2524914	2178704	3902602	4623023	4039835	3451539	4168185	6292522	4614017	3798477	5402806
wa1_contig23573_Mitochondrial outer membrane protein porin	SFSTTGVALTSTALK	742.4	7876220	7151964	5892327	8595349	7752090	8401817	3809644	2606410	4991467	6390001	4010300	7167583
wa1_contig23573_Mitochondrial outer membrane protein porin	FGLAIDLKP	487.28	2187420	3231069	3831029	4429342	2757696	3418200	2237630	2468441	4725213	3114010	2194140	3949218
wa1_contig23573_Mitochondrial outer membrane protein porin	SDSSASVIIGDKGDSIK	839.93	779995	625338	661577	382890	478205	480397	426912	577981	657549	924370	554460	508563
wa1_contig23573_Mitochondrial outer membrane protein porin	SVLTISGEVDTK	624.83	2344839	2666725	3753480	2744708	2523558	2546156	3410433	2564214	5579658	3513315	1860134	3170686
wa1_contig23573_Mitochondrial outer membrane protein porin	LDTASTINTTLTFTDLFPSTK	1144.08	748447	278233	1220903	251401	407385	712171	656126	487126	1385854	443298	703310	545188
wa1_contig23573_Mitochondrial outer membrane protein porin	LGGLLQHEIFPK	676.38	267938	39275.2	463906	1048704	181683	22338.5	315484	184595	524393	207412	178848	203439
v2_Contig6757_rframe6,Mitochondrial outer membrane protein porin	FSLVGEVDTAAIDK	732.88	9390319	8803234	14339280	10561320	11368900	11931450	14452830	12248480	18638180	13293740	8338608	17606200
v2_Contig4211_rframe6, homolog-SwissProt: Cytochrome c oxidase subunit 6B	EATSEEAVVEK	596.29	92103.6	562528	821896	201289	176384	1147538	1081352	800566	828027	345186	310865	1027013
v2_Contig4211_rframe6, homolog-SwissProt: Cytochrome c oxidase subunit 6B	AEENTLEPSSETVVEESK	989.46	486053	69373.9	912068	187868	211111	242456	973418	629443	1467767	532035	78642.6	345640
v2_Contig4211_rframe6, homolog-SwissProt: Cytochrome c oxidase subunit 6B	SQTLAEQYYVK	665.33	1994925	2563432	3586099	3946090	3581118	3724306	4880429	3417294	5544439	5707007	2787306	5643848
v2_Contig2233_Mitochondrial outer membrane import receptor subunit TOM40	IPTANYEFGATVIDHPK	624.98	442772	466298	696099	741340	716227	553790	1353960	1039302	2222337	718413	366948	897517
v2_Contig2233_Mitochondrial outer membrane import receptor subunit TOM40	VKYDLTENLTVK	711.89	392413	516676	767043	409565	679877	745900	969601	1053493	2214168	823950	448759	975711
wa1_contig19373_rframe6, Protein disulfide-isomerase	DGDVAPFVK	474.24	674179	733443	737432	2110640	1775866	2433996	1084998	767525	1411431	2045926	830539	1504281
	B: ratio and p-value calculations from (A) (t-test; n=3)
	V/K	p	B/K	p	G/K	p	V/G	p	V/B	p	G/B	p
v2_Contig2233_Mitochondrial outer membrane import receptor subunit TOM40	0.477958	0.0145669	0.370649	0.00388445	0.434515	0.00704394	1.09998	0.588254	1.28952	0.2092	1.17231	0.27782
wa1_contig23573_Mitochondrial outer membrane protein porin	1.04767	0.857839	1.08044	0.774862	1.17009	0.577394	0.895377	0.699125	0.969668	0.911199	1.08297	0.785455
v2_Contig6757_rframe6,Mitochondrial outer membrane protein porin	0.865439	0.567473	0.717539	0.17176	0.746847	0.116479	1.15879	0.544085	1.20612	0.523553	1.04085	0.817747
v2_Contig4211_Cytochrome c oxidase subunit 6B	0.855005	0.756059	0.565083	0.228394	0.683807	0.434451	1.25036	0.702597	1.51306	0.47767	1.2101	0.717647
wa1_contig19373_rframe6, Protein disulfide-isomerase	1.34216	0.402204	0.657195	0.116862	1.93646	0.018569	0.693101	0.180955	2.04225	0.101764	2.94655	0.00188844
